# Supplementary material for: A Gene-Based Analysis of Acoustic Startle Latency
Source: Front Psychiatry. 2017 Jul 6;8:117. doi: 10.3389/fpsyt.2017.00117 (PMC5498475; doi:10.3389/fpsyt.2017.00117)
Supplement: Supplementary file 1 [file table_1.xlsx]

## Sheet: Table S1
Supplementary Table S1. Gene-based association results for startle latency in the Grady cohort.
Name	Gene.id	Chr	Start	End	Length	SNPs	Tests	SNP ID	SNP position	SNP minor allele frequency	SNP Chi2	p-value*
RPL23AP17	GeneID:100271138	1	41564310	41564805	496	8	5.74532	rs570594	41573646	0.01709	31.8351	9.99999e-07
SCMH1	GeneID:22955	1	41492871	41707815	214945	40	12.7943	rs570594	41573646	0.01709	31.8351	9.99999e-07
FGFR2	GeneID:2263	10	123237844	123357972	120129	130	82.5311	rs17542768	123337814	0.04373	24.1253	9.99999e-07
PARP6	GeneID:56965	15	72533522	72563628	30107	16	6.1734	rs35014122	72559134	0.03917	27.096	9.99999e-07
CELF6	GeneID:60677	15	72577068	72612525	35458	15	6.37029	rs35014122	72559134	0.03917	27.096	9.99999e-07
ATP2C2	GeneID:9914	16	84402133	84497793	95661	135	33.7296	rs10086	84510255	0.03219	23.9907	9.99999e-07
KIAA1609	GeneID:57707	16	84509966	84538288	28323	87	27.1942	rs10086	84510255	0.03219	23.9907	9.99999e-07
RIT2	GeneID:6014	18	40323192	40695657	372466	116	24.743	rs6507506	40536821	0.1093	24.5518	9.99999e-07
MACROD2	GeneID:140733	20	13976146	16033842	2057697	883	61.852	rs6110677	15539122	0.02363	40.1105	9.99999e-07
LOC100420130	GeneID:100420130	5	97540381	97540897	517	6	4.61456	rs10072392	97535456	0.01495	31.8714	9.99999e-07
PSME2P1	GeneID:257093	5	97549077	97549869	793	5	3.92699	rs10072392	97535456	0.01495	31.8714	9.99999e-07
MATR3	GeneID:9782	5	138609441	138667366	57926	11	3.39324	rs11242457	138637444	0.1691	27.2064	9.99999e-07
PAIP2	GeneID:51247	5	138677519	138705409	27891	15	5.28576	rs10515507	138666372	0.1691	27.2064	9.99999e-07
CNTNAP2	GeneID:26047	7	145813453	148118090	2304638	821	58.6193	rs11972979	146741611	0.02053	42.2698	9.99999e-07
MIR4659A	GeneID:100616348	8	6602685	6602765	81	20	7.19333	rs2980688	6616137	0.0459	26.2589	9.99999e-07
MIR4659B	GeneID:100616372	8	6602689	6602761	73	20	7.19333	rs2980688	6616137	0.0459	26.2589	9.99999e-07
AGPAT5	GeneID:55326	8	6565878	6619024	53147	53	16.2586	rs2980688	6616137	0.0459	26.2589	9.99999e-07
TRNAR12	GeneID:100189109	9	131102355	131102445	91	14	8.25099	rs2003560	131118222	0.01106	26.9307	9.99999e-07
TMSL4	GeneID:7118	9	131104433	131105042	610	14	7.54223	rs2003560	131118222	0.01106	26.9307	9.99999e-07
SLC27A4	GeneID:10999	9	131102839	131123749	20911	20	9.60994	rs2003560	131118222	0.01106	26.9307	9.99999e-07
URM1	GeneID:81605	9	131133598	131153015	19418	11	6.23171	rs2003560	131118222	0.01106	26.9307	9.99999e-07
LOC100289104	GeneID:100289104	12	49578578	49583095	4518	11	4.50953	rs7139233	49592562	0.1565	23.4191	2e-06
TUBA1A	GeneID:7846	12	49578582	49582861	4280	11	4.50953	rs7139233	49592562	0.1565	23.4191	2e-06
SMAD9	GeneID:4093	13	37418968	37494409	75442	54	17.8682	rs9531987	37444055	0.07015	24.7299	2e-06
OSBPL6	GeneID:114880	2	179059208	179264160	204953	83	21.442	rs13425411	179110928	0.1541	23.4647	2e-06
ZBED4	GeneID:9889	22	50247497	50283726	36230	34	10.2796	rs12158177	50276175	0.3302	22.1225	2e-06
ECSCR	GeneID:641700	5	138837129	138842320	5192	11	7.31801	rs13153461	138852369	0.1493	26.5869	2e-06
TMEM173	GeneID:340061	5	138855113	138862343	7231	12	8.13732	rs13153461	138852369	0.1493	26.5869	2e-06
RPS28P6	GeneID:728453	7	71407218	71407601	384	18	7.35951	rs13238682	71424467	0.04425	23.3379	2e-06
CALN1	GeneID:83698	7	71244476	71877360	632885	169	32.1359	rs13238682	71424467	0.04425	23.3379	2e-06
MGMT	GeneID:4255	10	131265454	131565783	300330	148	26.529	rs2282165	131499315	0.2085	22.7414	3e-06
MYO9A	GeneID:4649	15	72118351	72410422	292072	47	13.3823	kgp19921736	72192299	0.03787	22.3107	3e-06
TIAM2	GeneID:26230	6	155411423	155578857	167435	110	29.5387	rs9384283	155411270	0.01018	24.1319	3e-06
WISP1	GeneID:8840	8	134203282	134243933	40652	69	25.0252	rs11774069	134228018	0.3381	22.1287	3e-06
MIR7-1	GeneID:407043	9	86584663	86584772	110	10	5.44749	rs10868076	86602714	0.02333	23.7735	3e-06
HNRNPK	GeneID:3190	9	86582998	86595569	12572	11	6.30517	rs10868076	86602714	0.02333	23.7735	3e-06
RMI1	GeneID:80010	9	86595637	86618989	23353	12	6.15584	rs10868076	86602714	0.02333	23.7735	3e-06
PTPRU	GeneID:10076	1	29563028	29653325	90298	43	16.9644	rs12749276	29649189	0.08075	23.2303	4e-06
LOC100129492	GeneID:100129492	1	44587726	44588267	542	21	10.6678	rs11581177	44602422	0.03345	21.2261	4e-06
KLF17	GeneID:128209	1	44584522	44600812	16291	23	10.9	rs11581177	44602422	0.03345	21.2261	4e-06
LOC100419796	GeneID:100419796	1	44616473	44617317	845	10	5.64486	rs11581177	44602422	0.03345	21.2261	4e-06
ERI3	GeneID:79033	1	44686742	44820939	134198	27	12.5585	rs11589379	44709218	0.02916	21.4157	4e-06
ROR1	GeneID:4919	1	64239690	64644707	405018	144	29.1931	rs3861946	64383389	0.0958	22.0176	4e-06
PIBF1	GeneID:10464	13	73356230	73590592	234363	34	10.5967	rs9543207	73609881	0.1425	22.4578	4e-06
PSMD10P3	GeneID:338091	13	73610523	73610983	461	10	5.74732	rs9543207	73609881	0.1425	22.4578	4e-06
RPL36P11	GeneID:642531	5	139988670	139988988	319	5	3.82093	rs11167532	139987897	0.07051	21.9604	4e-06
RPL21P63	GeneID:100271176	6	10574945	10575472	528	17	17	kgp17247420	10556664	0.02073	21.3193	4e-06
GCNT2	GeneID:2651	6	10521568	10629601	108034	58	38.233	kgp17247420	10556664	0.02073	21.3193	4e-06
FAM20C	GeneID:56975	7	192969	300711	107743	23	11.9399	rs12672929	198035	0.04733	22.8289	4e-06
PAX5	GeneID:5079	9	36838531	37034476	195946	134	30.8487	rs7026874	37044104	0.0882	21.2292	4e-06
LOC100130458	GeneID:100130458	9	37036063	37038866	2804	18	8.1699	rs7026874	37044104	0.0882	21.2292	4e-06
RPL32P21	GeneID:100128004	9	37046832	37047239	408	16	6.11058	rs7026874	37044104	0.0882	21.2292	4e-06
MLL	GeneID:4297	11	118307205	118397539	90335	25	13.9351	rs576950	118391375	0.07721	21.1076	5.99999e-06
TTC36	GeneID:143941	11	118398210	118401740	3531	16	9.90511	rs576950	118391375	0.07721	21.1076	5.99999e-06
TMEM25	GeneID:84866	11	118401803	118417313	15511	19	10.1295	rs576950	118391375	0.07721	21.1076	5.99999e-06
FBXO39	GeneID:162517	17	6679552	6690965	11414	37	17.6435	rs17794744	6700888	0.01282	20.2044	5.99999e-06
TEKT1	GeneID:83659	17	6703300	6735060	31761	31	13.8509	rs17794744	6700888	0.01282	20.2044	5.99999e-06
SHQ1	GeneID:55164	3	72798428	72897598	99171	25	11.0699	kgp18205249	72897467	0.09413	21.6886	5.99999e-06
GALNT10	GeneID:55568	5	153570295	153800544	230250	150	31.7615	rs3863198	153633682	0.1398	22.3421	5.99999e-06
SP4	GeneID:6671	7	21467689	21554162	86474	54	15.2257	rs6954130	21563053	0.0184	20.2167	5.99999e-06
DNAH11	GeneID:8701	7	21582833	21941457	358625	251	48.8135	rs6954130	21563053	0.0184	20.2167	5.99999e-06
CTPS	GeneID:1503	1	41445007	41478235	33229	28	9.3168	rs1138293	41486245	0.02792	20.8741	6.99999e-06
SLFNL1	GeneID:200172	1	41481269	41487427	6159	17	5.0143	rs1138293	41486245	0.02792	20.8741	6.99999e-06
LOC100507178	GeneID:100507178	1	41480262	41509562	29301	23	6.45762	rs1138293	41486245	0.02792	20.8741	6.99999e-06
MYO16	GeneID:23026	13	109248500	109860355	611856	333	47.3618	rs17485138	109502849	0.04074	18.4811	9.21643e-06
UBE2D2	GeneID:7322	5	138940751	139008019	67269	11	5.6362	rs261532	138949362	0.1281	19.6789	9.23557e-06
C11orf45	GeneID:219833	11	128769460	128775592	6133	32	15.7514	rs4937390	128779802	0.1722	19.6886	9.34444e-06
KCNJ5	GeneID:3762	11	128761313	128787964	26652	48	21.511	rs4937390	128779802	0.1722	19.6886	9.34444e-06
COL19A1	GeneID:1310	6	70576448	70922157	345710	133	28.0646	rs2025283	70858863	0.09075	18.5566	9.48305e-06
CST6	GeneID:1474	11	65779462	65780976	1515	25	12.5309	kgp12925315	65792794	0.05173	20.8272	9.88544e-06
CATSPER1	GeneID:117144	11	65784223	65793988	9766	29	12.7238	kgp12925315	65792794	0.05173	20.8272	9.88544e-06
GAL3ST3	GeneID:89792	11	65808236	65816651	8416	26	8.0672	kgp12925315	65792794	0.05173	20.8272	9.88544e-06
TFCP2L1	GeneID:29842	2	121974163	122042778	68616	45	18.1571	rs2713245	122046743	0.11	20.0718	1.01549e-05
FARS2	GeneID:10667	6	5261584	5771816	510233	255	43.6819	rs6932040	5379525	0.1312	19.9689	1.01904e-05
RBFOX1	GeneID:54715	16	6069132	7763340	1694209	1263	63.591	rs6500742	6109221	0.3925	20.6469	1.04991e-05
POU6F2	GeneID:11281	7	39017609	39504390	486782	159	26.0398	rs17171533	39129656	0.1508	20.2313	1.07538e-05
APBA1	GeneID:320	9	72042449	72287275	244827	95	19.1555	rs7851002	72045565	0.01213	18.7774	1.1364e-05
LOC642846	GeneID:642846	12	9436253	9466684	30432	20	7.8468	rs12581534	9424613	0.1071	19.5995	1.18552e-05
LOC100288339	GeneID:100288339	12	127008772	127009174	403	17	8.75499	rs1155232	127024513	0.07226	19.0526	1.2101e-05
ZNF664-FAM101A	GeneID:100533183	12	124457762	124800570	342809	132	33.0022	rs11836826	124698578	0.052	19.6839	1.22445e-05
SAMD11	GeneID:148398	1	861121	879961	18841	22	10.9265	rs2272756	882033	0.03607	18.6914	1.36231e-05
NOC2L	GeneID:26155	1	879583	894679	15097	26	13.3413	rs2272756	882033	0.03607	18.6914	1.36231e-05
KLHL17	GeneID:339451	1	895967	901099	5133	25	12.3112	rs2272756	882033	0.03607	18.6914	1.36231e-05
PLEKHN1	GeneID:84069	1	901877	910488	8612	28	13.0527	rs2272756	882033	0.03607	18.6914	1.36231e-05
CALML5	GeneID:51806	10	5540658	5541533	876	33	15.0947	rs12357686	5550673	0.08798	19.8655	1.37874e-05
CALML3	GeneID:810	10	5566924	5568225	1302	28	15.278	rs12357686	5550673	0.08798	19.8655	1.37874e-05
OR4Q2	GeneID:390432	14	20470321	20471251	931	24	11.2964	rs17308108	20482919	0.05668	18.5378	1.49177e-05
OR4K14	GeneID:122740	14	20482420	20483352	933	28	11.0667	rs17308108	20482919	0.05668	18.5378	1.49177e-05
OR4K13	GeneID:390433	14	20502003	20502917	915	34	11.3913	rs17308108	20482919	0.05668	18.5378	1.49177e-05
GNAS-AS1	GeneID:149775	20	57393973	57425958	31986	43	11.2073	rs6026561	57427132	0.2547	19.7921	1.49778e-05
GNAS	GeneID:2778	20	57414795	57486250	71456	70	20.784	rs6026561	57427132	0.2547	19.7921	1.49778e-05
KLRC4-KLRK1	GeneID:100528032	12	10524952	10562745	37794	27	10.6974	rs1351113	10525644	0.4873	19.5999	1.50821e-05
MCHR2	GeneID:84539	6	100367786	100442114	74329	29	11.2485	rs13212643	100428313	0.1535	18.2914	1.59278e-05
LOC728012	GeneID:728012	6	100441914	100524295	82382	35	12.8869	rs13212643	100428313	0.1535	18.2914	1.59278e-05
SLC23A1	GeneID:9963	5	138702885	138719039	16155	13	5.24711	rs11950646	138714474	0.125	22.5791	1.61013e-05
MZB1	GeneID:51237	5	138723257	138725605	2349	11	4.11625	rs11950646	138714474	0.125	22.5791	1.61013e-05
C5orf65	GeneID:389333	5	138727635	138730885	3251	14	4.17861	rs11950646	138714474	0.125	22.5791	1.61013e-05
SPATA24	GeneID:202051	5	138732456	138739776	7321	14	4.17861	rs11950646	138714474	0.125	22.5791	1.61013e-05
NPC1	GeneID:4864	18	21111463	21166581	55119	38	15.1861	rs1429934	21162288	0.2823	18.2543	1.6337e-05
ANKRD29	GeneID:147463	18	21179977	21242849	62873	29	12.9046	rs1429934	21162288	0.2823	18.2543	1.6337e-05
PDCD5	GeneID:9141	19	33072094	33078358	6265	18	8.34973	rs16967255	33059543	0.044	18.5574	1.65235e-05
TG	GeneID:7038	8	133879205	134147143	267939	146	33.3564	rs10096073	134152994	0.0298	18.1027	1.66801e-05
EDEM1	GeneID:9695	3	5229359	5261650	32292	22	11.3939	rs11919676	5262554	0.02614	18.9947	1.71603e-05
IL34	GeneID:146433	16	70613798	70694585	80788	35	13.5064	rs11639579	70700214	0.1142	19.4697	1.72839e-05
MTSS1L	GeneID:92154	16	70695107	70719954	24848	26	11.8001	rs11639579	70700214	0.1142	19.4697	1.72839e-05
PRDM16	GeneID:63976	1	2985742	3355185	369444	175	39.2557	rs12024847	3320799	0.054	18.8256	2.02266e-05
HNRNPA1P13	GeneID:100131130	5	135764581	135765543	963	9	5.30929	rs7705405	135753008	0.02476	19.5624	2.05685e-05
LOC100421733	GeneID:100421733	6	97198676	97199604	929	12	6.27688	rs13217314	97186347	0.06388	18.4876	2.11569e-05
LOC149773	GeneID:149773	20	57090435	57194948	104514	91	30.6021	rs998729	57155572	0.2095	17.7575	2.16273e-05
LOC100131080	GeneID:100131080	16	8558054	8558646	593	20	9.74983	rs4787235	8560489	0.09502	18.4455	2.31137e-05
ANK3	GeneID:288	10	61786056	62493284	707229	939	708.495	kgp21559981	62211806	0.02549	17.3736	2.37588e-05
CDH13	GeneID:1012	16	82660399	83830215	1169817	944	62.3198	rs28515664	83226661	0.339	16.7639	2.42206e-05
AIM1	GeneID:202	6	106959730	107018335	58606	79	17.6325	rs2297970	106999822	0.1244	18.055	2.58688e-05
RTN4IP1	GeneID:84816	6	107018903	107077373	58471	43	11.4499	rs2297970	106999822	0.1244	18.055	2.58688e-05
COTL1	GeneID:23406	16	84599202	84651669	52468	84	27.918	rs17827188	84638492	0.02628	18.1781	2.60623e-05
UPF3AP1	GeneID:147226	17	16648054	16650076	2023	1	1	rs778676	16660721	0.02616	18.3396	2.68589e-05
CCDC144A	GeneID:9720	17	16593639	16678311	84673	3	2.06549	rs778676	16660721	0.02616	18.3396	2.68589e-05
DNAJC18	GeneID:202052	5	138745892	138775214	29323	17	3.41068	rs11242467	138767565	0.1767	17.9159	2.69974e-05
RNU5B-4P	GeneID:100147752	5	138783596	138783707	112	8	2.7971	rs11242467	138767565	0.1767	17.9159	2.69974e-05
GFRA1	GeneID:2674	10	117816436	118033126	216691	133	31.7352	kgp21862775	118030627	0.05251	17.3745	2.80551e-05
CELSR2	GeneID:1952	1	109792641	109818378	25738	65	34.8943	rs35358959	109824250	0.02413	17.8933	2.84288e-05
PSRC1	GeneID:84722	1	109822176	109825790	3615	50	30.4343	rs35358959	109824250	0.02413	17.8933	2.84288e-05
MYBPHL	GeneID:343263	1	109834987	109849663	14677	46	27.3835	rs35358959	109824250	0.02413	17.8933	2.84288e-05
PPAP2B	GeneID:8613	1	56960419	57045257	84839	48	19.3818	rs1418978	56971724	0.1987	18.8531	2.92723e-05
LOC100506816	GeneID:100506816	2	178563206	178588017	24812	28	9.94048	rs1370656	178607998	0.451	18.6252	2.99464e-05
PDE11A	GeneID:50940	2	178487977	178973066	485090	169	30.6305	rs1370656	178607998	0.451	18.6252	2.99464e-05
DENND4C	GeneID:55667	9	19290749	19374139	83391	28	13.9183	kgp1804628	19376255	0.4804	18.9967	3.00558e-05
RPS6	GeneID:6194	9	19376254	19380235	3982	11	6.20662	kgp1804628	19376255	0.4804	18.9967	3.00558e-05
LOC100288035	GeneID:100288035	9	19383218	19383885	668	11	5.54276	kgp1804628	19376255	0.4804	18.9967	3.00558e-05
CHP2	GeneID:63928	16	23765948	23770256	4309	17	10.8809	rs12447763	23753594	0.03331	16.9699	3.11042e-05
POGLUT1	GeneID:56983	3	119187785	119213555	25771	22	7.70751	rs3755579	119214549	0.0636	15.9804	3.21438e-05
TIMMDC1	GeneID:51300	3	119217368	119243128	25761	36	12.7362	rs3755579	119214549	0.0636	15.9804	3.21438e-05
TMEM9	GeneID:252839	1	201103900	201123632	19733	60	18.4857	rs12027043	201119923	0.1877	17.1067	3.31218e-05
RANBP3	GeneID:8498	19	5916150	5978320	62171	31	12.9533	rs10407413	5947871	0.01434	17.5554	3.44813e-05
KCNE2	GeneID:9992	21	35736323	35743440	7118	22	11.2904	rs8129632	35724739	0.3033	20.1282	3.45734e-05
VAC14	GeneID:55697	16	70721342	70835061	113720	42	15.4147	rs11649341	70733292	0.01156	16.479	3.57036e-05
NUDT8	GeneID:254552	11	67395409	67397401	1993	23	8.7305	rs2447587	67411830	0.117	17.0744	3.5736e-05
TBX10	GeneID:347853	11	67398774	67407031	8258	24	9.433	rs2447587	67411830	0.117	17.0744	3.5736e-05
ACY3	GeneID:91703	11	67410026	67418130	8105	32	14.3725	rs2447587	67411830	0.117	17.0744	3.5736e-05
ALDH3B2	GeneID:222	11	67429633	67448685	19053	32	15.7078	rs2447587	67411830	0.117	17.0744	3.5736e-05
TLL1	GeneID:7092	4	166794410	167025609	231200	87	28.0742	rs17505658	166928627	0.03614	19.7627	3.61191e-05
DNAJC6	GeneID:9829	1	65730430	65881552	151123	65	15.8149	rs4582839	65860687	0.0612	18.6439	3.62096e-05
ADIPOR2	GeneID:79602	12	1800247	1897845	97599	46	13.2474	rs13219	1901434	0.1645	17.6743	3.70903e-05
CACNA2D4	GeneID:93589	12	1901123	2027870	126748	87	30.8406	rs13219	1901434	0.1645	17.6743	3.70903e-05
C14orf49	GeneID:161176	14	95883831	95942173	58343	98	31.9746	rs8014833	95898810	0.3513	18.3473	3.74602e-05
DAB1	GeneID:1600	1	57463579	58716211	1252633	552	55.6534	rs4912274	58131026	0.1241	16.6836	3.89699e-05
SRRM1P1	GeneID:401475	8	128099755	128100775	1021	103	91.3879	kgp20434908	128105593	0.02936	17.7844	4.00821e-05
CNTN5	GeneID:53942	11	98891871	100227473	1335603	642	49.4985	rs10893324	99307520	0.08068	17.6672	4.17063e-05
ANLN	GeneID:54443	7	36429432	36493400	63969	30	12.0036	rs11763746	36502623	0.01471	16.2284	4.66431e-05
KIAA0232	GeneID:9778	4	6784459	6885899	101441	40	18.8601	rs6836941	6857278	0.06818	18.5624	4.76831e-05
TGFBR3	GeneID:7049	1	92145900	92371559	225660	122	28.6245	rs12722864	92191534	0.01258	16.289	4.7934e-05
JAZF1	GeneID:221895	7	27870192	28220437	350246	328	203.093	kgp13716450	28154604	0.03227	16.384	4.85861e-05
GAK	GeneID:2580	4	843065	926174	83110	43	15.3763	rs3775122	893287	0.01332	18.5429	5.05255e-05
CNGB1	GeneID:1258	16	57916244	58005020	88777	73	25.4748	rs35424571	57953010	0.08823	17.7988	5.23845e-05
RPS12P4	GeneID:391370	2	42077321	42077823	503	20	10.5374	rs4278972	42095441	0.07087	15.7887	5.3038e-05
LOC388942	GeneID:388942	2	42104695	42121186	16492	44	18.8468	rs4278972	42095441	0.07087	15.7887	5.3038e-05
RPL12P30	GeneID:100271405	11	30389607	30390235	629	8	5.31469	rs1765132	30405254	0.07847	17.1759	5.35636e-05
MPPED2	GeneID:744	11	30406040	30607930	201891	86	24.5816	rs1765132	30405254	0.07847	17.1759	5.35636e-05
AGBL1	GeneID:123624	15	86685242	87572283	887042	406	48.437	rs16978124	87503062	0.01188	15.2027	5.38323e-05
SH3YL1	GeneID:26751	2	218136	264068	45933	31	9.0958	rs11691572	264985	0.02027	17.7689	5.42305e-05
ACP1	GeneID:52	2	264869	278283	13415	16	6.6166	rs11691572	264985	0.02027	17.7689	5.42305e-05
FAM150B	GeneID:285016	2	279561	288308	8748	16	7.4052	rs11691572	264985	0.02027	17.7689	5.42305e-05
C1orf109	GeneID:54955	1	38147242	38156192	8951	22	9.47657	rs11264087	38163387	0.02553	16.6354	5.56737e-05
CDCA8	GeneID:55143	1	38158159	38175391	17233	40	11.862	rs11264087	38163387	0.02553	16.6354	5.56737e-05
EPHA10	GeneID:284656	1	38181646	38230824	49179	48	15.6861	rs11264087	38163387	0.02553	16.6354	5.56737e-05
MSMB	GeneID:4477	10	51549553	51562517	12965	67	52.428	kgp22042249	51565295	0.02041	16.316	5.64398e-05
NCOA4	GeneID:8031	10	51565108	51590734	25627	46	31.2357	kgp22042249	51565295	0.02041	16.316	5.64398e-05
MSRB3	GeneID:253827	12	65672423	65860687	188265	39	13.281	rs2164968	65677086	0.07229	16.3982	5.65784e-05
SKP2	GeneID:6502	5	36152189	36184147	31959	29	11.7545	kgp22687171	36180339	0.01107	16.0198	5.6662e-05
NADKD1	GeneID:133686	5	36192694	36242258	49565	26	10.3693	kgp22687171	36180339	0.01107	16.0198	5.6662e-05
MGC27382	GeneID:149047	1	78695283	78835149	139867	48	14.7917	rs12132664	78831791	0.08974	16.5779	5.81226e-05
CXCL13	GeneID:10563	4	78432907	78532988	100082	34	19.8505	rs1596231	78464698	0.1601	16.0998	5.98344e-05
HAPLN1	GeneID:1404	5	82934017	83016896	82880	42	15.1605	rs16898	82986149	0.3114	17.6338	6.07118e-05
PIK3R6	GeneID:146850	17	8706055	8770994	64940	47	19.7266	rs442502	8773840	0.04312	15.4924	6.2348e-05
PIK3R5	GeneID:23533	17	8782233	8869024	86792	44	16.4788	rs442502	8773840	0.04312	15.4924	6.2348e-05
MUC3A	GeneID:4584	7	100547257	100611619	64363	18	13.1511	rs9691167	100552017	0.4475	15.2997	6.25186e-05
LOC100506030	GeneID:100506030	5	131966281	131977482	11202	20	10.8749	rs2237060	131970885	0.07044	16.0877	6.34699e-05
RAD50	GeneID:10111	5	131892616	131980313	87698	31	12.3625	rs2237060	131970885	0.07044	16.0877	6.34699e-05
NRP2	GeneID:8828	2	206547224	206662857	115634	74	26.7046	rs7609535	206607328	0.05543	16.3673	6.38712e-05
FOXJ3	GeneID:22887	1	42642210	42801548	159339	36	15.2625	rs11210606	42650622	0.0268	17.1416	6.40718e-05
MTUS2	GeneID:23281	13	29598748	30080084	481337	221	42.2319	rs9506187	30012885	0.06674	15.7888	6.42828e-05
LINC00339	GeneID:29092	1	22351707	22357716	6010	9	6.3705	rs2473277	22361845	0.2278	16.0459	6.95386e-05
CDC42	GeneID:998	1	22379120	22419436	40317	24	10.6872	rs2473277	22361845	0.2278	16.0459	6.95386e-05
SLITRK1	GeneID:114798	13	84451343	84456528	5186	12	5.61753	rs17077422	84473854	0.03408	17.48	7.12492e-05
VENTXP2	GeneID:347975	13	84481437	84481917	481	12	7.71404	rs17077422	84473854	0.03408	17.48	7.12492e-05
LOC100287345	GeneID:100287345	13	84481439	84481974	536	12	7.71404	rs17077422	84473854	0.03408	17.48	7.12492e-05
LOC162632	GeneID:162632	17	16690206	16707819	17614	2	1.9899	rs778671	16708744	0.02668	14.229	7.26296e-05
SRP68P1	GeneID:252841	17	16690448	16691553	1106	2	1.9899	rs778671	16708744	0.02668	14.229	7.26296e-05
FAM106CP	GeneID:100129396	17	16692057	16693815	1759	1	1	rs778671	16708744	0.02668	14.229	7.26296e-05
LOC266619	GeneID:266619	17	16715755	16715965	211	1	1	rs778671	16708744	0.02668	14.229	7.26296e-05
LOC353194	GeneID:353194	17	16721297	16725867	4571	1	1	rs778671	16708744	0.02668	14.229	7.26296e-05
LOC100419839	GeneID:100419839	19	57622488	57623395	908	22	12.6067	rs7257033	57608130	0.4661	18.0505	7.26757e-05
LOC644661	GeneID:644661	9	109931857	109975989	44133	43	19.5587	rs7860008	109954513	0.04413	15.5735	7.35822e-05
DNAH10	GeneID:196385	12	124247042	124420267	173226	73	33.2557	kgp18876169	124398913	0.05293	16.585	7.62195e-05
FLJ33630	GeneID:644873	5	127357243	127418766	61524	10	6.78772	rs3749748	127350549	0.03671	17.5563	7.71471e-05
RPL36AP9	GeneID:100271139	1	41730173	41730551	379	3	2.88366	rs12143111	41744807	0.1488	16.2861	7.79423e-05
GABRA6	GeneID:2559	5	161112658	161129598	16941	20	8.60137	rs13188991	161113004	0.03381	14.2234	8.12909e-05
CPT2	GeneID:1376	1	53662101	53679869	17769	33	10.0043	rs11578832	53674542	0.03723	16.3413	8.16727e-05
C1orf123	GeneID:54987	1	53679771	53686289	6519	31	8.19825	rs11578832	53674542	0.03723	16.3413	8.16727e-05
MAGOH	GeneID:4116	1	53692564	53704282	11719	42	11.1039	rs11578832	53674542	0.03723	16.3413	8.16727e-05
LRP1B	GeneID:53353	2	140988996	142889270	1900275	747	58.5	rs13030335	142231898	0.07885	17.0055	8.46238e-05
USP10	GeneID:9100	16	84733555	84813528	79974	63	19.423	rs11649591	84802227	0.103	14.4885	8.54573e-05
ATP8B1	GeneID:5205	18	55313658	55470327	156670	68	23.8162	rs12960272	55451631	0.05165	16.5069	8.54646e-05
MAPK6	GeneID:5597	15	52311411	52358462	47052	10	6.37122	rs16964728	52374466	0.04948	15.2925	8.61364e-05
RPS13P8	GeneID:645630	15	52387469	52387986	518	10	8.06594	rs16964728	52374466	0.04948	15.2925	8.61364e-05
CFH	GeneID:3075	1	196621008	196716634	95627	52	13.6931	rs395544	196698272	0.2608	14.4475	8.66495e-05
DPYS	GeneID:1807	8	105391652	105479277	87626	58	18.4309	rs3133278	105474935	0.3239	20.8902	8.72277e-05
LOC100129471	GeneID:100129471	11	101636078	101640733	4656	11	5.47284	rs17097101	101621924	0.2313	15.9828	8.7914e-05
LOC100418965	GeneID:100418965	1	76819265	76819924	660	18	8.02586	rs11162133	76838919	0.04488	16.1815	8.95375e-05
ST6GALNAC3	GeneID:256435	1	76540389	77096669	556281	279	38.6056	rs11162133	76838919	0.04488	16.1815	8.95375e-05
TCERG1L	GeneID:256536	10	132890655	133109984	219330	176	37.7486	rs12262257	133003399	0.1427	14.8899	8.99726e-05
HPGD	GeneID:3248	4	175411328	175444044	32717	40	18.1318	rs2555632	175434162	0.3287	14.2268	9.05736e-05
LOC400550	GeneID:400550	16	86508131	86542466	34336	58	20.0505	rs39523	86526169	0.0604	17.0311	9.081e-05
FOXF1	GeneID:2294	16	86544133	86548070	3938	40	19.6924	rs39523	86526169	0.0604	17.0311	9.081e-05
LOC100420121	GeneID:100420121	11	19051238	19051982	745	12	8.28248	rs1021140	19040177	0.04135	15.1771	9.25754e-05
WNT1	GeneID:7471	12	49372236	49376396	4161	14	7.17392	kgp19020634	49391586	0.1103	16.1221	9.41753e-05
DDN	GeneID:23109	12	49388933	49393088	4156	10	6.50594	kgp19020634	49391586	0.1103	16.1221	9.41753e-05
LOC100652964	GeneID:100652964	12	49392150	49413018	20869	16	7.76378	kgp19020634	49391586	0.1103	16.1221	9.41753e-05
PRKAG1	GeneID:5571	12	49396055	49412629	16575	16	7.76378	kgp19020634	49391586	0.1103	16.1221	9.41753e-05
KIAA0141	GeneID:9812	5	141303385	141321612	18228	28	13.4514	rs164514	141330544	0.05507	15.4369	9.43841e-05
PCDH12	GeneID:51294	5	141324530	141338627	14098	25	12.809	rs164514	141330544	0.05507	15.4369	9.43841e-05
RNF14	GeneID:9604	5	141346402	141369856	23455	29	12.155	rs164514	141330544	0.05507	15.4369	9.43841e-05
LOC100421384	GeneID:100421384	8	142469175	142470128	954	22	8.70922	rs11985498	142473155	0.1287	16.0503	9.47127e-05
FLJ43860	GeneID:389690	8	142443929	142517330	73402	59	19.1408	rs11985498	142473155	0.1287	16.0503	9.47127e-05
HNRNPC	GeneID:3183	14	21677295	21737638	60344	26	10.8859	rs12878905	21727084	0.2056	15.2075	9.50864e-05
LOC100652761	GeneID:100652761	14	21731533	21737582	6050	14	6.86892	rs12878905	21727084	0.2056	15.2075	9.50864e-05
GXYLT1	GeneID:283464	12	42475647	42538673	63027	23	10.2913	rs3229	42475888	0.2318	15.5254	9.81571e-05
HSPA4	GeneID:3308	5	132387662	132440709	53048	14	9.92444	rs7730747	132423969	0.4106	14.5246	0.000100487
SEMA3A	GeneID:10371	7	83587659	83824217	236559	88	24.8704	rs12707631	83839055	0.01085	16.806	0.000102485
FAM124A	GeneID:220108	13	51796470	51858377	61908	51	19.9557	rs11617293	51823185	0.07911	14.6722	0.000103186
ATXN1	GeneID:6310	6	16299343	16761721	462379	253	42.5517	rs10456790	16752793	0.08108	15.5576	0.000103335
LOC100422495	GeneID:100422495	8	6575916	6578531	2616	12	6.1669	rs2980684	6585864	0.06362	15.4712	0.000104188
ZNF354C	GeneID:30832	5	178487607	178507695	20089	17	8.30542	rs1049532	178510048	0.4685	15.6369	0.000104243
UBASH3B	GeneID:84959	11	122526398	122685187	158790	116	30.1673	rs10790523	122609618	0.2936	14.1673	0.000104417
CLVS1	GeneID:157807	8	62200525	62414204	213680	64	17.5934	rs4507756	62413220	0.03232	14.7882	0.000106061
ASPH	GeneID:444	8	62413115	62627199	214085	63	18.1961	rs4507756	62413220	0.03232	14.7882	0.000106061
LOC100133316	GeneID:100133316	9	77550092	77550606	515	13	9.06179	rs1176811	77558307	0.4195	13.3464	0.000106366
C9orf40	GeneID:55071	9	77561499	77567802	6304	12	7.0499	rs1176811	77558307	0.4195	13.3464	0.000106366
SH3RF1	GeneID:57630	4	170015407	170192249	176843	49	17.1453	rs13130049	170182897	0.02404	14.4898	0.000107712
NAALADL2	GeneID:254827	3	174577111	175523428	946318	342	47.4344	rs9875913	174751997	0.09587	15.3692	0.000112927
C14orf126	GeneID:112487	14	31915242	31926680	11439	13	7.6522	rs12897517	31925929	0.01375	15.11	0.000113282
RPL9P4	GeneID:644223	14	31931589	31932628	1040	11	7.25575	rs12897517	31925929	0.01375	15.11	0.000113282
UPF1	GeneID:5976	19	18942744	18979039	36296	24	10.8007	rs10416469	18978250	0.1142	18.3504	0.000113511
GDF1	GeneID:2657	19	18979361	19006953	27593	24	12.8633	rs10416469	18978250	0.1142	18.3504	0.000113511
ERBB4	GeneID:2066	2	212240442	213403352	1162911	456	48.8702	rs7601515	213190493	0.4386	14.4177	0.000114269
KSR2	GeneID:283455	12	117890817	118406028	515212	306	46.5354	rs4767564	117988786	0.1656	15.4545	0.000115181
PSD3	GeneID:23362	8	18384813	18871196	486384	358	46.3498	rs7828096	18553274	0.1576	14.684	0.000116782
MRPL42P3	GeneID:359746	6	144457574	144457912	339	15	9.18073	rs11963064	144475888	0.07708	16.0136	0.000119048
STX11	GeneID:8676	6	144471654	144513076	41423	27	12.907	rs11963064	144475888	0.07708	16.0136	0.000119048
PPP1R3B	GeneID:79660	8	8993764	9009152	15389	28	7.78108	rs1530483	9028261	0.01999	15.3501	0.000121974
LOC100505727	GeneID:100505727	21	45905454	45911025	5572	8	5.36276	rs17004652	45930422	0.1483	13.7499	0.000125408
C21orf90	GeneID:114043	21	45937098	45938860	1763	11	8.03954	rs17004652	45930422	0.1483	13.7499	0.000125408
TSPEAR	GeneID:54084	21	45917775	46131495	213721	147	36.0524	rs17004652	45930422	0.1483	13.7499	0.000125408
MTMR7	GeneID:9108	8	17154306	17271040	116735	105	26.5965	rs11203846	17222590	0.4373	13.2238	0.000128721
ALDH3A1	GeneID:218	17	19641297	19651746	10450	32	10.712	rs2052052	19659749	0.2253	14.8015	0.000130591
LOC441784	GeneID:441784	17	19658577	19659519	943	28	11.9289	rs2052052	19659749	0.2253	14.8015	0.000130591
ULK2	GeneID:9706	17	19674143	19771239	97097	31	12.5328	rs2052052	19659749	0.2253	14.8015	0.000130591
CREG2	GeneID:200407	2	101964816	102003965	39150	26	8.94908	rs10176778	101997540	0.3157	15.5456	0.000133293
RFX8	GeneID:731220	2	102013823	102091165	77343	43	13.1651	rs10176778	101997540	0.3157	15.5456	0.000133293
RAD51B	GeneID:5890	14	68286496	69062738	776243	215	37.6144	rs11623543	69054828	0.08987	15.7659	0.000133565
RPGRIP1	GeneID:57096	14	21756136	21819460	63325	35	17.4509	rs12891572	21738262	0.2084	14.3517	0.00013382
ZNF385B	GeneID:151126	2	180306709	180726232	419524	217	37.2402	rs908287	180445308	0.1242	16.8157	0.000134748
NME5	GeneID:8382	5	137450861	137475132	24272	13	7.47366	rs217272	137486426	0.03711	15.0236	0.000135048
BRD8	GeneID:10902	5	137475459	137514358	38900	16	9.89099	rs217272	137486426	0.03711	15.0236	0.000135048
BBOX1	GeneID:8424	11	27062509	27149354	86846	40	12.9582	rs11029812	27078246	0.07682	14.763	0.000138744
LOC283335	GeneID:283335	12	53436973	53448222	11250	22	12.1857	rs11170394	53463972	0.01269	14.7929	0.000139538
TENC1	GeneID:23371	12	53440810	53458163	17354	23	12.3873	rs11170394	53463972	0.01269	14.7929	0.000139538
SPRYD3	GeneID:84926	12	53458100	53473204	15105	17	10.347	rs11170394	53463972	0.01269	14.7929	0.000139538
GLCCI1	GeneID:113263	7	8008423	8128710	120288	62	16.4719	rs11976736	8145201	0.2242	13.6373	0.000142944
ICA1	GeneID:3382	7	8152814	8302185	149372	110	28.5299	rs11976736	8145201	0.2242	13.6373	0.000142944
DOCK8	GeneID:81704	9	214865	465259	250395	219	39.5266	rs16929599	290844	0.02765	14.8371	0.000145238
ELAVL1	GeneID:1994	19	8023457	8070529	47073	23	9.67662	rs1077341	8032972	0.06624	15.5292	0.000147858
C6orf186	GeneID:728464	6	110567149	110679475	112327	50	18.5207	rs9481055	110622694	0.03607	14.6722	0.000149087
CACHD1	GeneID:57685	1	64936476	65158741	222266	104	29.5246	rs1932028	64974601	0.2946	15.5325	0.000149673
MBIP	GeneID:51562	14	36767764	36789882	22119	20	8.94067	rs17104323	36766599	0.03307	16.0907	0.000149717
STX19	GeneID:415117	3	93733213	93747454	14242	11	4.96251	rs34333966	93736956	0.01354	14.4703	0.000150235
ARL13B	GeneID:200894	3	93698983	93774522	75540	18	5.62944	rs34333966	93736956	0.01354	14.4703	0.000150235
NLGN1	GeneID:22871	3	173116244	174001116	884873	293	41.8865	rs9859475	173325010	0.07655	15.0499	0.000150904
ADH1A	GeneID:124	4	100197523	100212185	14663	30	13.386	rs6812015	100215603	0.05348	14.21	0.000151676
LOC100507053	GeneID:100507053	4	100010008	100222513	212506	163	26.181	rs6812015	100215603	0.05348	14.21	0.000151676
ADH1B	GeneID:125	4	100227527	100242572	15046	36	16.6314	rs6812015	100215603	0.05348	14.21	0.000151676
ABLIM1	GeneID:3983	10	116190869	116444414	253546	119	29.8052	rs7091500	116269028	0.0264	13.5839	0.000152573
ATP2B4	GeneID:493	1	203595928	203713209	117282	56	20.1531	rs16851939	203588311	0.1072	13.2389	0.00015304
RPSAP1	GeneID:170529	20	49747241	49748280	1040	20	9.62441	rs17791279	49759899	0.02028	14.4599	0.000154937
ULK4	GeneID:54986	3	41288090	42003660	715571	203	29.7453	rs17057931	41531667	0.02502	14.353	0.000154991
WWOX	GeneID:51741	16	78133327	79246564	1113238	853	70.7807	rs8060781	79031043	0.01667	12.7894	0.000156599
LOC100128964	GeneID:100128964	2	108537063	108537704	642	7	4.9133	rs7607482	108555725	0.01156	14.1992	0.000156642
PLCB1	GeneID:23236	20	8113296	8865547	752252	335	45.4526	rs6086511	8559548	0.4609	14.981	0.000156881
GRAMD3	GeneID:65983	5	125695788	125829853	134066	71	22.7471	rs11740694	125815602	0.1427	14.2559	0.000158215
FSTL4	GeneID:23105	5	132532152	132948223	416072	194	37.9011	rs1428146	132619938	0.1284	13.7945	0.00016061
PDXDC2P	GeneID:283970	16	70010200	70099851	89652	2	1.97747	rs998109	70115519	0.02853	13.7444	0.000161128
RPS10P24	GeneID:645299	16	70112986	70113564	579	2	1.97747	rs998109	70115519	0.02853	13.7444	0.000161128
LOC100420206	GeneID:100420206	10	28193141	28194091	951	8	5.58352	rs9416762	28200029	0.0112	14.6399	0.000161206
ARMC4	GeneID:55130	10	28101097	28287977	186881	60	18.3759	rs9416762	28200029	0.0112	14.6399	0.000161206
FNIP2	GeneID:57600	4	159690182	159827958	137777	22	8.47387	rs11946928	159791519	0.1534	14.1655	0.00016292
NUDT12	GeneID:83594	5	102884556	102898490	13935	17	9.67217	rs1288758	102909042	0.1399	13.5131	0.000164096
GTF2E1	GeneID:2960	3	120461558	120501916	40359	21	10.5668	rs6769985	120492428	0.1325	15.4602	0.000165194
LOC100507205	GeneID:100507205	11	42209293	42275240	65948	23	10.3505	rs12270218	42219842	0.1478	13.9753	0.000168855
TTC15	GeneID:51112	2	3383446	3483342	99897	57	18.0003	rs12104817	3406849	0.08713	16.7197	0.000169808
POU5F2	GeneID:134187	5	93076015	93077309	1295	7	3.60651	rs13161885	93071242	0.01962	14.5316	0.000171534
FAM172A	GeneID:83989	5	92953431	93447404	493974	55	12.7443	rs13161885	93071242	0.01962	14.5316	0.000171534
SCAF11	GeneID:9169	12	46312914	46384401	71488	23	11.8801	rs10880869	46326148	0.03381	12.0248	0.000172117
C2orf55	GeneID:343990	2	99410309	99552684	142376	34	12.2911	rs1607255	99543105	0.02552	15.3094	0.000174963
LOC387703	GeneID:387703	10	94966418	94968921	2504	21	6.71036	rs10882188	94988159	0.4596	13.5993	0.000175331
APOL3	GeneID:80833	22	36536371	36562225	25855	45	17.5387	rs12185880	36570828	0.1415	13.6902	0.000176905
APOL4	GeneID:80832	22	36585176	36600879	15704	46	17.2392	rs12185880	36570828	0.1415	13.6902	0.000176905
RPS6KA2	GeneID:6196	6	166822854	167275771	452918	320	43.7135	rs3799639	166954433	0.4443	13.4992	0.000177022
ADAMTS18	GeneID:170692	16	77316025	77469011	152987	119	26.039	rs1948717	77403154	0.05735	15.0596	0.00017703
MIR4459	GeneID:100616233	5	53371348	53371413	66	18	8.17693	rs3776694	53360174	0.4035	14.1608	0.000178787
ARL15	GeneID:54622	5	53180614	53606403	425790	175	35.3503	rs3776694	53360174	0.4035	14.1608	0.000178787
HLA-DMB	GeneID:3109	6	32902406	32908847	6442	69	60.3923	rs241457	32901421	0.1059	15.4512	0.000179743
HLA-DMA	GeneID:3108	6	32916391	32920899	4509	75	66.3923	rs241457	32901421	0.1059	15.4512	0.000179743
RPL10AP7	GeneID:100128646	4	15732553	15733284	732	31	11.4551	rs997250	15739498	0.3289	14.4351	0.000181488
BST1	GeneID:683	4	15704573	15733796	29224	46	16.5905	rs997250	15739498	0.3289	14.4351	0.000181488
LOC100288771	GeneID:100288771	4	15744849	15745301	453	29	12.115	rs997250	15739498	0.3289	14.4351	0.000181488
FTMT	GeneID:94033	5	121187650	121188528	879	13	6.77108	rs2116427	121182996	0.1479	13.3608	0.000184383
CASP7	GeneID:840	10	115438935	115490664	51730	43	14.6736	rs3124743	115464171	0.465	14.2419	0.000184783
RNF150	GeneID:57484	4	141786725	142054616	267892	127	31.4093	rs17006560	141789196	0.1261	13.0824	0.000185022
LOC645781	GeneID:645781	19	7981032	7983980	2949	21	10.3745	rs11881424	8003149	0.05208	14.4869	0.000185142
SNAPC2	GeneID:6618	19	7985194	7988136	2943	20	10.4582	rs11881424	8003149	0.05208	14.4869	0.000185142
CTXN1	GeneID:404217	19	7989381	7991051	1671	19	9.98375	rs11881424	8003149	0.05208	14.4869	0.000185142
TIMM44	GeneID:10469	19	7991603	8008708	17106	28	13.2392	rs11881424	8003149	0.05208	14.4869	0.000185142
PGBD3P2	GeneID:267006	5	29881806	29883060	1255	16	9.41956	rs10072796	29875876	0.1138	17.6597	0.000187521
FPGT-TNNI3K	GeneID:100526835	1	74663896	75010116	346221	127	32.962	rs6693806	74861767	0.1643	13.6922	0.000188947
TNNI3K	GeneID:51086	1	74701071	75010116	309046	108	32.4197	rs6693806	74861767	0.1643	13.6922	0.000188947
MIR493	GeneID:574450	14	101335397	101335485	89	31	14.7271	rs11623267	101348584	0.09941	14.4733	0.000189466
MIR337	GeneID:442905	14	101340830	101340922	93	24	14.3193	rs11623267	101348584	0.09941	14.4733	0.000189466
MIR665	GeneID:100126315	14	101341370	101341441	72	25	14.3193	rs11623267	101348584	0.09941	14.4733	0.000189466
RTL1	GeneID:388015	14	101346992	101351184	4193	16	10.5492	rs11623267	101348584	0.09941	14.4733	0.000189466
MIR431	GeneID:574038	14	101347344	101347457	114	16	10.5492	rs11623267	101348584	0.09941	14.4733	0.000189466
MIR433	GeneID:574034	14	101348223	101348315	93	16	10.5492	rs11623267	101348584	0.09941	14.4733	0.000189466
MIR127	GeneID:406914	14	101349316	101349412	97	15	9.99114	rs11623267	101348584	0.09941	14.4733	0.000189466
MIR432	GeneID:574451	14	101350820	101350913	94	14	9.19222	rs11623267	101348584	0.09941	14.4733	0.000189466
MIR136	GeneID:406927	14	101351039	101351120	82	14	9.19222	rs11623267	101348584	0.09941	14.4733	0.000189466
LOC100288160	GeneID:100288160	14	101359010	101359615	606	15	9.55939	rs11623267	101348584	0.09941	14.4733	0.000189466
SNORD112	GeneID:692215	14	101364257	101364333	77	14	8.99579	rs11623267	101348584	0.09941	14.4733	0.000189466
MEG8	GeneID:79104	14	101361107	101373305	12199	15	9.80602	rs11623267	101348584	0.09941	14.4733	0.000189466
FAM19A1	GeneID:407738	3	68053454	68594772	541319	200	34.7491	rs6766498	68497840	0.1101	15.5491	0.000189609
KRTAP5-2	GeneID:440021	11	1618407	1619524	1118	21	9.88788	rs7117114	1627296	0.4058	14.662	0.000190594
LOC338651	GeneID:338651	11	1593971	1620414	26444	30	12.3871	rs7117114	1627296	0.4058	14.662	0.000190594
KRTAP5-3	GeneID:387266	11	1628795	1629693	899	25	10.9999	rs7117114	1627296	0.4058	14.662	0.000190594
KRTAP5-4	GeneID:387267	11	1642188	1643368	1181	33	10.6151	rs7117114	1627296	0.4058	14.662	0.000190594
LOC100420641	GeneID:100420641	16	25836721	25837653	933	15	8.41526	rs4309396	25822482	0.09232	14.1339	0.000191874
HS3ST4	GeneID:9951	16	25703347	26149009	445663	214	41.6118	rs4309396	25822482	0.09232	14.1339	0.000191874
CLDN3	GeneID:1365	7	73183327	73184600	1274	9	2.36872	rs10281200	73175352	0.2038	14.4031	0.000193367
LOC100288337	GeneID:100288337	4	181494620	181495180	561	21	9.94643	rs7669125	181498188	0.1442	16.1479	0.000194231
CSGALNACT1	GeneID:55790	8	19261672	19540261	278590	153	29.3665	rs3735955	19550609	0.0988	14.62	0.000195389
UBQLN4P1	GeneID:285329	3	148701962	148705477	3516	14	8.31915	rs6764973	148686636	0.4581	14.9772	0.000195982
ADAMTS19	GeneID:171019	5	128796103	129074376	278274	71	19.3497	rs1862164	128813527	0.1888	12.4631	0.000197873
ATG10	GeneID:83734	5	81267844	81551213	283370	43	12.5084	rs6898784	81264006	0.1972	13.1467	0.000198906
LDLRAD3	GeneID:143458	11	35965612	36252841	287230	197	39.9293	rs11033450	36155789	0.4307	14.6548	0.000201126
LOC100128657	GeneID:100128657	9	110859536	110860131	596	21	7.44471	rs10118883	110843927	0.1389	15.3735	0.000202696
MGAT5	GeneID:4249	2	135011830	135206468	194639	115	29.6902	rs1866867	135195182	0.03318	14.5959	0.000203998
LOC151162	GeneID:151162	2	135206960	135212192	5233	30	12.1371	rs1866867	135195182	0.03318	14.5959	0.000203998
TMEM163	GeneID:81615	2	135213330	135476571	263242	88	24.7134	rs1866867	135195182	0.03318	14.5959	0.000203998
SDC3	GeneID:9672	1	31342313	31381480	39168	37	15.2406	rs2491145	31328666	0.3138	13.1277	0.00020428
ACN9	GeneID:57001	7	96745905	96811075	65171	15	7.41091	rs10953201	96738758	0.1983	12.1781	0.000205034
IL1RL1	GeneID:9173	2	102927962	102968497	40536	220	191.278	rs11465598	102987264	0.05272	14.0738	0.000206761
IL18R1	GeneID:8809	2	102979097	103015218	36122	199	174.365	rs11465598	102987264	0.05272	14.0738	0.000206761
KCNAB1	GeneID:7881	3	155838337	156256927	418591	143	34.1888	rs6795731	156262460	0.1756	12.7092	0.000207179
SSR3	GeneID:6747	3	156257929	156272973	15045	37	12.6268	rs6795731	156262460	0.1756	12.7092	0.000207179
DOCK1	GeneID:1793	10	128768965	129250780	481816	313	49.5424	rs2766034	129102777	0.2587	13.2348	0.000208529
NFIA	GeneID:4774	1	61542946	61928460	385515	132	33.1392	rs2474358	61920769	0.04525	13.0022	0.000208572
GABRA1	GeneID:2554	5	161274197	161326965	52769	20	7.38537	rs4428455	161302211	0.1042	15.1552	0.000212033
TMEM65	GeneID:157378	8	125323159	125384940	61782	20	8.31927	rs11992924	125338216	0.1006	14.281	0.000212033
LOC100310855	GeneID:100310855	11	71400918	71401699	782	3	2.85684	rs12274442	71410823	0.1339	12.7838	0.000214144
LOC100507338	GeneID:100507338	11	45234632	45236299	1668	17	7.63679	rs6416127	45239959	0.3933	12.6152	0.000217521
PRDM11	GeneID:56981	11	45115564	45246903	131340	68	18.1797	rs6416127	45239959	0.3933	12.6152	0.000217521
LOC100419850	GeneID:100419850	11	45247507	45249560	2054	26	9.51561	rs6416127	45239959	0.3933	12.6152	0.000217521
SIVA1	GeneID:10572	14	105219470	105225996	6527	19	8.21646	rs2498794	105245251	0.3861	13.5222	0.000217901
AKT1	GeneID:207	14	105235686	105262080	26395	19	10.42	rs2498794	105245251	0.3861	13.5222	0.000217901
LYRM4	GeneID:57128	6	5108653	5261172	152520	86	20.7483	rs9606	5109592	0.1721	14.6965	0.000218007
DSG1	GeneID:1828	18	28898052	28937394	39343	52	16.9197	rs16961641	28907607	0.09578	14.8105	0.000218806
RPL35AP31	GeneID:100271640	13	72420052	72420484	433	22	11.3511	rs7992729	72421028	0.2306	13.905	0.000221852
DACH1	GeneID:1602	13	72012098	72441330	429233	93	27.5127	rs7992729	72421028	0.2306	13.905	0.000221852
C1orf52	GeneID:148423	1	85715636	85725355	9720	32	11.4857	rs12143319	85727335	0.02731	14.8815	0.000225023
BCL10	GeneID:8915	1	85731459	85742587	11129	27	8.79637	rs12143319	85727335	0.02731	14.8815	0.000225023
LOC646626	GeneID:646626	1	85742123	85743771	1649	19	8.09411	rs12143319	85727335	0.02731	14.8815	0.000225023
CTNNA3	GeneID:29119	10	67679725	69455949	1776225	593	54.0868	rs10996838	67787837	0.05286	13.2592	0.000225759
ADCK1	GeneID:57143	14	78266426	78400297	133872	74	19.0987	rs10140793	78371389	0.4142	13.2813	0.000231736
RPL17P12	GeneID:100270938	2	146951864	146952389	526	9	5.56143	rs2059419	146963650	0.1065	14.769	0.000232639
LOC100507437	GeneID:100507437	14	105883733	105886092	2360	8	3.189	rs8021311	105906073	0.2694	13.7635	0.000232748
LOC100128343	GeneID:100128343	14	105890764	105892733	1970	9	4.00909	rs8021311	105906073	0.2694	13.7635	0.000232748
MTA1	GeneID:9112	14	105886186	105937062	50877	26	7.53188	rs8021311	105906073	0.2694	13.7635	0.000232748
MGAT5B	GeneID:146664	17	74864798	74946471	81674	71	21.3707	rs8067984	74942478	0.2694	13.9353	0.000233263
NAV2	GeneID:89797	11	19372271	20143147	770877	478	47.5473	rs4757809	19460084	0.03406	13.9992	0.000233836
THSD4	GeneID:79875	15	71433788	72075722	641935	283	44.1871	rs1604336	72004140	0.09856	18.4608	0.000234673
OR2C1	GeneID:4993	16	3405889	3406924	1036	16	6.93836	rs7205740	3409599	0.0756	14.4767	0.000235544
MTND1P8	GeneID:100287461	16	3419950	3420905	956	23	9.54393	rs7205740	3409599	0.0756	14.4767	0.000235544
MTRNR2L4	GeneID:100463285	16	3421053	3422283	1231	23	9.54393	rs7205740	3409599	0.0756	14.4767	0.000235544
C8orf84	GeneID:157869	8	73976778	74005507	28730	30	13.2258	rs10087744	73993200	0.4656	13.7943	0.000235835
WDFY4	GeneID:57705	10	49893518	50191001	297484	166	29.0646	rs12360283	50191089	0.01006	14.5586	0.000236588
MIR4294	GeneID:100422895	10	50193557	50193632	76	16	9.48588	rs12360283	50191089	0.01006	14.5586	0.000236588
RAPGEF6	GeneID:51735	5	130759614	130970929	211316	30	10.3143	rs11746464	130857727	0.08991	13.195	0.000239751
XAF1	GeneID:54739	17	6659156	6678966	19811	40	18.5339	rs12947876	6695741	0.01187	14.2059	0.000240717
SGCG	GeneID:6445	13	23755060	23899304	144245	128	32.5321	rs3829352	23898975	0.195	13.5956	0.000241604
SACS	GeneID:26278	13	23902965	24007841	104877	77	25.4557	rs3829352	23898975	0.195	13.5956	0.000241604
LOC100419548	GeneID:100419548	5	137602688	137603446	759	9	4.58594	rs10515498	137586330	0.04011	13.0093	0.000243205
GFRA3	GeneID:2676	5	137588069	137610253	22185	12	6.49549	rs10515498	137586330	0.04011	13.0093	0.000243205
CAPN13	GeneID:92291	2	30945637	31030311	84675	106	27.7616	rs11675229	31006239	0.3419	13.0797	0.000244126
PPFIBP2	GeneID:8495	11	7535001	7674991	139991	115	27.4158	rs7117146	7667790	0.1815	13.4314	0.000244156
CYB5R2	GeneID:51700	11	7686326	7694821	8496	43	14.6071	rs7117146	7667790	0.1815	13.4314	0.000244156
TSPAN14	GeneID:81619	10	82214038	82282391	68354	40	16.8938	rs7097656	82250831	0.04309	12.6511	0.000244843
CSMD1	GeneID:64478	8	2792875	4852328	2059454	1965	75.3792	rs2125952	3045187	0.4896	12.2229	0.000246853
ARHGAP26	GeneID:23092	5	142150292	142608572	458281	205	36.2261	rs1155226	142170174	0.3566	16.5878	0.000247234
LOC100130196	GeneID:100130196	1	68108396	68126698	18303	29	12.8373	rs344929	68133074	0.1222	15.0286	0.000251873
GADD45A	GeneID:1647	1	68150860	68154021	3162	22	9.29669	rs344929	68133074	0.1222	15.0286	0.000251873
NDST1	GeneID:3340	5	149887674	149937773	50100	33	12.4766	rs4409074	149899836	0.03231	15.3289	0.000254566
SEC14L5	GeneID:9717	16	5008318	5069156	60839	50	16.9702	kgp16305341	5083833	0.03283	13.7463	0.000256328
NAGPA	GeneID:51172	16	5074845	5083942	9098	28	10.5373	kgp16305341	5083833	0.03283	13.7463	0.000256328
LOC100507589	GeneID:100507589	16	5083703	5092972	9270	33	14.4636	kgp16305341	5083833	0.03283	13.7463	0.000256328
C16orf89	GeneID:146556	16	5094123	5116111	21989	38	19.5489	kgp16305341	5083833	0.03283	13.7463	0.000256328
RPL5P16	GeneID:100270837	5	82073616	82074412	797	23	11.5225	rs13165887	82057045	0.03687	14.7448	0.000257417
HHAT	GeneID:55733	1	210501596	210849638	348043	195	36.2595	rs4626957	210814427	0.2325	12.9196	0.000258415
TRAJ26	GeneID:28729	14	22987424	22987483	60	27	12.2308	rs1154156	23005786	0.04204	13.8972	0.000259218
TRAJ25	GeneID:28730	14	22987790	22987849	60	27	12.2308	rs1154156	23005786	0.04204	13.8972	0.000259218
TRAJ24	GeneID:28731	14	22988947	22989009	63	26	11.8505	rs1154156	23005786	0.04204	13.8972	0.000259218
TRAJ23	GeneID:28732	14	22989394	22989456	63	26	11.8505	rs1154156	23005786	0.04204	13.8972	0.000259218
TRAJ22	GeneID:28733	14	22991016	22991078	63	25	11.1742	rs1154156	23005786	0.04204	13.8972	0.000259218
TRAJ21	GeneID:28734	14	22992573	22992627	55	27	11.3052	rs1154156	23005786	0.04204	13.8972	0.000259218
TRAJ20	GeneID:28735	14	22993296	22993352	57	24	10.6156	rs1154156	23005786	0.04204	13.8972	0.000259218
TRAJ19	GeneID:28736	14	22994233	22994292	60	24	10.6156	rs1154156	23005786	0.04204	13.8972	0.000259218
TRAJ18	GeneID:28737	14	22994620	22994685	66	23	10.4491	rs1154156	23005786	0.04204	13.8972	0.000259218
TRAJ17	GeneID:28738	14	22995812	22995874	63	24	10.4534	rs1154156	23005786	0.04204	13.8972	0.000259218
TRAJ16	GeneID:28739	14	22997487	22997546	60	23	10.3374	rs1154156	23005786	0.04204	13.8972	0.000259218
TRAJ15	GeneID:28740	14	22998580	22998641	62	20	7.72195	rs1154156	23005786	0.04204	13.8972	0.000259218
TRAJ14	GeneID:28741	14	22999278	22999329	52	20	7.49235	rs1154156	23005786	0.04204	13.8972	0.000259218
TRAJ13	GeneID:28742	14	23000026	23000088	63	22	8.39046	rs1154156	23005786	0.04204	13.8972	0.000259218
TRAJ12	GeneID:28743	14	23000889	23000948	60	23	9.59397	rs1154156	23005786	0.04204	13.8972	0.000259218
TRAJ11	GeneID:28744	14	23001452	23001511	60	24	9.79249	rs1154156	23005786	0.04204	13.8972	0.000259218
TRAJ10	GeneID:28745	14	23002445	23002508	64	28	11.6328	rs1154156	23005786	0.04204	13.8972	0.000259218
TRAJ9	GeneID:28746	14	23004502	23004562	61	30	12.5869	rs1154156	23005786	0.04204	13.8972	0.000259218
TRAJ8	GeneID:28747	14	23005092	23005151	60	29	12.8827	rs1154156	23005786	0.04204	13.8972	0.000259218
TRAJ7	GeneID:28748	14	23006567	23006625	59	29	12.8827	rs1154156	23005786	0.04204	13.8972	0.000259218
TRAJ6	GeneID:28749	14	23008016	23008077	62	30	13.5746	rs1154156	23005786	0.04204	13.8972	0.000259218
TRAJ5	GeneID:28750	14	23009190	23009249	60	30	14.5849	rs1154156	23005786	0.04204	13.8972	0.000259218
TRAJ4	GeneID:28751	14	23011142	23011204	63	31	15.0594	rs1154156	23005786	0.04204	13.8972	0.000259218
TRAJ3	GeneID:28752	14	23012122	23012183	62	32	15.0594	rs1154156	23005786	0.04204	13.8972	0.000259218
TRAJ2	GeneID:28753	14	23013015	23013080	66	33	15.6378	rs1154156	23005786	0.04204	13.8972	0.000259218
TRAJ1	GeneID:28754	14	23013981	23014042	62	36	16.9152	rs1154156	23005786	0.04204	13.8972	0.000259218
TRA@	GeneID:6955	14	22090057	23021075	931019	528	58.5088	rs1154156	23005786	0.04204	13.8972	0.000259218
TRAC	GeneID:28755	14	23016447	23021083	4637	64	21.4806	rs1154156	23005786	0.04204	13.8972	0.000259218
VCAN	GeneID:1462	5	82767493	82878122	110630	76	24.4826	rs13153507	82845311	0.04296	13.7067	0.000259454
ESYT1	GeneID:23344	12	56521986	56538460	16475	30	17.8814	rs12810816	56552960	0.09175	13.5216	0.000259605
MYL6B	GeneID:140465	12	56546204	56551771	5568	13	6.30801	rs12810816	56552960	0.09175	13.5216	0.000259605
MYL6	GeneID:4637	12	56552045	56555366	3322	9	4.59321	rs12810816	56552960	0.09175	13.5216	0.000259605
SMARCC2	GeneID:6601	12	56555636	56583351	27716	17	5.1321	rs12810816	56552960	0.09175	13.5216	0.000259605
DHFRL1	GeneID:200895	3	93776766	93782067	5302	7	4.72072	rs33944211	93768268	0.0134	14.3858	0.000261694
RBBP4P2	GeneID:100420527	3	93794755	93796018	1264	7	3.86172	rs17855824	93779860	0.01324	14.3257	0.000261694
NSUN3	GeneID:63899	3	93781855	93845630	63776	13	6.41043	rs33944211	93768268	0.0134	14.3858	0.000261694
SLC8A3	GeneID:6547	14	70510934	70655787	144854	81	25.8921	rs9672032	70612618	0.1326	12.7209	0.000264079
RSL24D1P10	GeneID:100130699	5	121007068	121007567	500	8	5.67812	rs10055235	120989594	0.275	12.4878	0.00026688
ZNF444	GeneID:55311	19	56652556	56672262	19707	27	11.0239	rs10405607	56684824	0.06071	13.2037	0.000268637
GALP	GeneID:85569	19	56687389	56697144	9756	30	15.1187	rs10405607	56684824	0.06071	13.2037	0.000268637
ZSCAN5B	GeneID:342933	19	56701058	56704421	3364	28	15.9862	rs10405607	56684824	0.06071	13.2037	0.000268637
GNAL	GeneID:2774	18	11689136	11883144	194009	94	27.9431	rs17515178	11687569	0.1477	12.7407	0.000268998
MSR1	GeneID:4481	8	15965387	16050300	84914	56	15.1548	rs12677608	15967582	0.01961	14.0754	0.000271113
LOC100421379	GeneID:100421379	6	5609463	5610431	969	34	12.528	rs2013289	5593550	0.08451	14.2786	0.000273224
CHN2	GeneID:1124	7	29234121	29553944	319824	220	41.5732	rs849936	29500902	0.4057	11.7995	0.000273579
FCRL3	GeneID:115352	1	157647978	157670647	22670	23	7.91549	rs2282284	157648543	0.06259	12.7823	0.000276663
LOC100505938	GeneID:100505938	7	8301855	8384146	82292	47	20.6147	rs765370	8359623	0.4624	13.8683	0.000277085
ZNF212	GeneID:7988	7	148936742	148952700	15959	21	10.1297	rs12704090	148964513	0.1124	14.1399	0.000279135
ZNF783	GeneID:100289678	7	148959262	148982085	22824	21	9.60985	rs12704090	148964513	0.1124	14.1399	0.000279135
LOC155060	GeneID:155060	7	148982372	148994403	12032	15	8.81409	rs12704090	148964513	0.1124	14.1399	0.000279135
LOC100420513	GeneID:100420513	5	143131663	143132314	652	23	9.14833	rs2546879	143134575	0.27	12.592	0.000280426
SRD5A1	GeneID:6715	5	6633500	6669675	36176	42	14.4363	rs11744535	6684954	0.07929	13.5372	0.000280859
LOC644743	GeneID:644743	1	44568812	44570377	1566	13	7.48611	rs6657162	44587132	0.3278	13.684	0.000282048
CARD18	GeneID:59082	11	105008448	105010461	2014	14	4.40621	rs1023954	105025272	0.1572	12.1892	0.000283106
MPP5	GeneID:64398	14	67708021	67802536	94516	16	5.35689	rs1813	67804375	0.0351	15.4352	0.000284819
ATP6V1D	GeneID:51382	14	67804581	67826720	22140	10	3.77774	rs1813	67804375	0.0351	15.4352	0.000284819
CYP4F22	GeneID:126410	19	15619336	15663128	43793	37	20.1271	rs2280435	15662544	0.449	13.5965	0.000286553
CYP4F23P	GeneID:100422238	19	15674884	15695532	20649	23	13.7271	rs2280435	15662544	0.449	13.5965	0.000286553
MIR548AB	GeneID:100616336	3	103242877	103242960	84	5	3.5911	rs12486144	103231959	0.02455	15.0887	0.000287377
PLA2G12AP2	GeneID:100420281	13	39476429	39476938	510	30	9.53107	rs9548541	39485368	0.1886	13.5242	0.000288538
ANKRD26P2	GeneID:646929	13	39483365	39510341	26977	39	11.5848	rs9548541	39485368	0.1886	13.5242	0.000288538
SLC39A12	GeneID:221074	10	18240768	18332221	91454	80	19.3218	rs11012396	18343796	0.1184	13.4742	0.000290592
LOC100131520	GeneID:100131520	5	154490712	154491901	1190	23	8.04569	rs6580139	154509100	0.2841	11.6597	0.000291184
LOC152742	GeneID:152742	4	14113592	14141676	28085	48	13.3443	rs1426119	14135172	0.07915	13.525	0.00029146
LOC100131361	GeneID:100131361	5	137789445	137789913	469	16	6.27848	GA022765	137804635	0.01093	12.6354	0.000293126
EGR1	GeneID:1958	5	137801181	137805004	3824	16	6.96256	GA022765	137804635	0.01093	12.6354	0.000293126
RPL7P19	GeneID:100270853	5	137809419	137810106	688	12	6.6955	GA022765	137804635	0.01093	12.6354	0.000293126
LOC100652898	GeneID:100652898	5	137804476	137816091	11616	14	7.2275	GA022765	137804635	0.01093	12.6354	0.000293126
ANO3	GeneID:63982	11	26353678	26684836	331159	179	28.0557	rs293963	26619549	0.1311	13.3349	0.00029347
STX16-NPEPL1	GeneID:100534593	20	57226309	57290900	64592	41	17.719	rs6128397	57253132	0.4173	13.2058	0.000294421
NPEPL1	GeneID:79716	20	57264187	57290900	26714	27	14.8509	rs6128397	57253132	0.4173	13.2058	0.000294421
LINC00422	GeneID:100505610	13	21899764	21922860	23097	31	14.1877	kgp2315963	21932903	0.4072	12.3138	0.000298619
GAPDHP52	GeneID:100421313	13	21932515	21933450	936	22	12.846	kgp2315963	21932903	0.4072	12.3138	0.000298619
ZDHHC20	GeneID:253832	13	21946710	22033508	86799	28	11.5614	kgp2315963	21932903	0.4072	12.3138	0.000298619
RPL18P4	GeneID:392979	7	121080866	121081315	450	11	4.89769	rs11521036	121090531	0.07831	14.0768	0.000304414
ZNF202	GeneID:7753	11	123594997	123612363	17367	35	12.2189	rs1275053	123575348	0.03281	12.6585	0.000305204
ATP8A2	GeneID:51761	13	25946209	26595420	649212	250	50.9966	rs1041052	26519045	0.1759	13.3966	0.00030581
IGF2BP2	GeneID:10644	3	185361527	185542827	181301	122	88.4797	kgp17695708	185533974	0.02535	11.5854	0.000306984
ADPRH	GeneID:141	3	119298523	119308792	10270	23	7.3459	rs2242494	119305075	0.03528	13.3398	0.000308713
PLA1A	GeneID:51365	3	119316695	119348658	31964	43	14.5091	rs2242494	119305075	0.03528	13.3398	0.000308713
INADL	GeneID:10207	1	62208149	62629592	421444	157	40.198	rs1286823	62257036	0.02013	12.6826	0.000309239
PTPRD	GeneID:5789	9	8314246	10612723	2298478	1350	71.6578	rs368381	9030732	0.3582	13.2398	0.000311115
RAB38	GeneID:23682	11	87846415	87908635	62221	56	17.8529	rs1943168	87889205	0.02555	12.5182	0.000311672
GALNT11	GeneID:63917	7	151722778	151819427	96650	36	14.3709	rs12703198	151835345	0.08114	13.7477	0.000311988
YBX1P4	GeneID:100131012	7	151825922	151826741	820	11	5.73441	rs12703198	151835345	0.08114	13.7477	0.000311988
MLL3	GeneID:58508	7	151832010	152133090	301081	39	13.9588	rs12703198	151835345	0.08114	13.7477	0.000311988
LMBR1	GeneID:64327	7	156473570	156685902	212333	66	19.5844	rs12537062	156540715	0.01584	12.7779	0.000312549
RABL3	GeneID:285282	3	120405528	120461384	55857	20	10.366	rs17243218	120473570	0.103	14.6637	0.000314441
CSMD2	GeneID:114784	1	33979609	34631443	651835	320	47.8843	rs12085816	34473767	0.1095	14.4814	0.000316156
HLA-DRA	GeneID:3122	6	32407619	32412823	5205	236	236	rs9268583	32397266	0.2791	11.9195	0.000321724
LOC645940	GeneID:645940	10	30806540	30807790	1251	20	10.3294	rs16931593	30821231	0.03107	16.1015	0.000322529
DPP10	GeneID:57628	2	115199899	116602326	1402428	360	44.8472	rs7589670	116419064	0.09829	13.0355	0.000327198
ARHGEF16	GeneID:27237	1	3371147	3397677	26531	33	16.7491	rs1537406	3352227	0.01898	12.6313	0.0003276
RPL7P43	GeneID:100271224	12	77115298	77116135	838	14	9.28381	rs11115181	77113284	0.2566	13.1071	0.000327708
RPL17P46	GeneID:100271419	18	48349947	48350474	528	24	11.0406	rs1036932	48368256	0.2382	12.5655	0.00032911
MRO	GeneID:83876	18	48321490	48351754	30265	43	17.2254	rs1036932	48368256	0.2382	12.5655	0.00032911
CCBE1	GeneID:147372	18	57098171	57364644	266474	147	33.0204	rs6567111	57323790	0.3439	14.794	0.000330251
NRG3	GeneID:10718	10	83635070	84746935	1111866	431	47.9838	rs342386	84611100	0.4492	12.5911	0.000332171
FOXQ1	GeneID:94234	6	1312675	1314993	2319	26	9.8014	rs1036502	1328998	0.0456	11.8915	0.000332419
ADAMTSL5	GeneID:339366	19	1505017	1513188	8172	28	14.5266	rs2292449	1525307	0.2414	14.1838	0.000332696
PLK5	GeneID:126520	19	1524078	1535455	11378	31	16.7079	rs2292449	1525307	0.2414	14.1838	0.000332696
NAP1L1	GeneID:4673	12	76438672	76478738	40067	29	14.4949	rs11180823	76477941	0.2042	11.56	0.000337553
HNF1A-AS1	GeneID:283460	12	121407641	121410095	2455	61	53.4555	kgp2965400	121393468	0.2077	12.2642	0.000342231
SHH	GeneID:6469	7	155595558	155604967	9410	19	10.2379	rs12113009	155620394	0.1551	13.3019	0.000343083
HSPD1P14	GeneID:100287140	1	34304122	34305738	1617	23	7.15714	rs2281595	34287512	0.2076	11.5036	0.000344382
LOC284751	GeneID:284751	20	48909257	48931456	22200	33	13.4804	rs6020436	48931020	0.4518	12.9554	0.000344412
HIVEP3	GeneID:59269	1	41975684	42501596	525913	217	36.5248	rs12143100	42508951	0.1567	14.8772	0.000344471
LOC644449	GeneID:644449	1	42506216	42508516	2301	11	7.37967	rs12143100	42508951	0.1567	14.8772	0.000344471
IGFL4	GeneID:444882	19	46543006	46544274	1269	20	9.58008	rs7256039	46560024	0.06349	14.0163	0.000347464
LOC400706	GeneID:400706	19	46563469	46580982	17514	26	12.1085	rs7256039	46560024	0.06349	14.0163	0.000347464
KCNA4	GeneID:3739	11	30031288	30038577	7290	17	8.641	kgp12887373	30033157	0.034	13.4417	0.000353513
PAPD4	GeneID:167153	5	78908243	78982471	74229	25	10.763	rs16877062	78998903	0.03564	14.6578	0.000354578
CMYA5	GeneID:202333	5	78985659	79096049	110391	96	36.5718	rs16877062	78998903	0.03564	14.6578	0.000354578
WNT4	GeneID:54361	1	22443798	22469519	25722	31	14.754	rs2807362	22488940	0.0181	11.7505	0.000354641
LOC100506207	GeneID:100506207	6	8435856	8785678	349823	74	16.774	rs17144247	8627322	0.0528	13.492	0.000355177
LINGO2	GeneID:158038	9	27948528	28719303	770776	387	45.4274	rs16912370	28041516	0.07479	12.546	0.00035743
PCDHB6	GeneID:56130	5	140529839	140532868	3030	24	10.8416	rs17286891	140552774	0.02011	12.5832	0.000357654
PCDHB17	GeneID:54661	5	140535580	140537990	2411	25	9.85519	rs17286891	140552774	0.02011	12.5832	0.000357654
PCDHB7	GeneID:56129	5	140552243	140555957	3715	27	9.04805	rs17286891	140552774	0.02011	12.5832	0.000357654
PCDHB8	GeneID:56128	5	140557371	140560081	2711	27	7.76158	rs17286891	140552774	0.02011	12.5832	0.000357654
PCDHB16	GeneID:57717	5	140560980	140565796	4817	28	8.10912	rs17286891	140552774	0.02011	12.5832	0.000357654
PCDHB9	GeneID:56127	5	140566893	140571111	4219	32	11.1582	rs17286891	140552774	0.02011	12.5832	0.000357654
PCDHB10	GeneID:56126	5	140571952	140575213	3262	30	11.2088	rs17286891	140552774	0.02011	12.5832	0.000357654
PCDHB@	GeneID:56116	5	140430979	140627802	196824	89	25.1622	rs17286891	140552774	0.02011	12.5832	0.000357654
ARHGEF3	GeneID:50650	3	56761446	57113336	351891	239	124.518	rs2171855	56789743	0.3973	10.7334	0.000357814
RPL10AP10	GeneID:391836	5	137946344	137956653	10310	12	7.89446	rs11948669	137964009	0.02933	12.6942	0.000357974
ALG1	GeneID:56052	16	5121810	5137380	15571	22	13.8367	rs9746781	5134446	0.01734	11.9925	0.000359292
FAM86A	GeneID:196483	16	5134301	5147789	13489	14	8.35403	rs9746781	5134446	0.01734	11.9925	0.000359292
CDRT1	GeneID:374286	17	15491977	15523018	31042	8	5.90679	rs7221749	15526766	0.1244	11.8639	0.000360393
TRIM16	GeneID:10626	17	15531280	15586193	54914	12	6.63259	rs7221749	15526766	0.1244	11.8639	0.000360393
FUBP3	GeneID:8939	9	133454960	133513739	58780	24	10.3765	rs10901229	133490630	0.4045	13.8342	0.000361925
CUL1	GeneID:8454	7	148395933	148498202	102270	41	15.0443	rs17171097	148426844	0.03563	12.4484	0.000363438
NCAM2	GeneID:4685	21	22370633	22912517	541885	193	33.9146	rs13047738	22599523	0.1855	13.0014	0.000366972
MIR4669	GeneID:100616236	9	137271257	137271318	62	14	9.59749	rs11103633	137290768	0.02581	12.2045	0.00036863
RXRA	GeneID:6256	9	137218316	137332431	114116	57	19.1329	rs11103633	137290768	0.02581	12.2045	0.00036863
BMPER	GeneID:168667	7	33945112	34194112	249001	87	24.5569	rs6951556	34024288	0.01227	12.6263	0.000371506
C1orf201	GeneID:90529	1	24683489	24741587	58099	45	15.5473	rs10489441	24742112	0.1348	11.4628	0.000372162
NIPAL3	GeneID:57185	1	24742245	24799473	57229	32	12.8463	rs10489441	24742112	0.1348	11.4628	0.000372162
AGBL4	GeneID:84871	1	48998527	50489626	1491100	257	41.5494	rs2803273	49042349	0.07868	12.0117	0.00037303
GPC6	GeneID:10082	13	93879078	95060274	1181197	428	54.393	rs12585404	94312395	0.1016	13.82	0.00037303
ZNHIT6	GeneID:54680	1	86115106	86174116	59011	28	10.4781	rs36056288	86106292	0.02037	12.967	0.000373413
RPS27AP4	GeneID:326323	14	27727892	27728398	507	18	10.5862	rs7143913	27711650	0.4725	13.2022	0.000374287
SPTBN1	GeneID:6711	2	54683454	54898583	215130	87	21.5242	kgp1430164	54915727	0.03814	12.3749	0.000375094
DDX1	GeneID:1653	2	15731770	15771225	39456	23	9.99471	rs807624	15782471	0.2659	13.6375	0.000375446
TRIM33	GeneID:51592	1	114935399	115053781	118383	47	33.158	kgp15348740	114942504	0.01419	13.6289	0.000375622
RYR3	GeneID:6263	15	33603177	34158303	555127	360	51.9656	rs7163256	33858675	0.03665	15.1875	0.000377786
LOC100507162	GeneID:100507162	8	134676004	134696236	20233	39	14.7439	rs1008744	134700316	0.0606	14.4056	0.000379399
MARK1	GeneID:4139	1	220701568	220837799	136232	28	11.7333	rs10779410	220697047	0.1767	12.9824	0.000385802
YAF2	GeneID:10138	12	42550906	42632154	81249	21	12.0922	rs10459290	42613290	0.2476	13.1626	0.000389446
RAP1BL	GeneID:643752	5	75465910	75470179	4270	16	5.31399	rs2358531	75479786	0.09075	12.2377	0.000391773
SV2C	GeneID:22987	5	75379305	75621416	242112	120	27.5606	rs2358531	75479786	0.09075	12.2377	0.000391773
RFWD2P1	GeneID:729391	18	8411983	8414591	2609	25	12.4709	rs17571146	8429650	0.0529	13.7943	0.000392003
RNF121	GeneID:55298	11	71639768	71708643	68876	26	9.64334	rs10793011	71667461	0.2223	14.7951	0.000395609
EMP2	GeneID:2013	16	10622279	10674539	52261	58	29.5933	rs7199627	10661101	0.1409	11.2782	0.000395883
TRNAS11	GeneID:100189152	12	56584148	56584229	82	11	4.46311	rs773662	56602333	0.0886	11.6971	0.00039801
RNF41	GeneID:10193	12	56596288	56615753	19466	12	4.63707	rs773662	56602333	0.0886	11.6971	0.00039801
OBFC2B	GeneID:79035	12	56618125	56623638	5514	7	3.64782	rs773662	56602333	0.0886	11.6971	0.00039801
ADCK4	GeneID:79934	19	41197434	41222790	25357	22	10.4311	rs10420685	41235120	0.1947	13.751	0.000398486
LOC100507668	GeneID:100507668	19	41223549	41239209	15661	28	10.1646	rs10420685	41235120	0.1947	13.751	0.000398486
ITPKC	GeneID:80271	19	41223008	41246765	23758	29	11.1646	rs10420685	41235120	0.1947	13.751	0.000398486
C19orf54	GeneID:284325	19	41246761	41255828	9068	23	11.3624	rs10420685	41235120	0.1947	13.751	0.000398486
FRMD4B	GeneID:23150	3	69219146	69435430	216285	114	26.5115	rs17005789	69434867	0.02539	14.4068	0.000399281
C11orf73	GeneID:51501	11	86013253	86056985	43733	24	10.2438	rs11234610	86026808	0.1424	12.5734	0.000400922
KAZN	GeneID:23254	1	14925213	15444544	519332	258	44.1845	rs3795757	15388673	0.05323	12.3418	0.000405022
COL22A1	GeneID:169044	8	139600478	139926236	325759	180	41.9681	rs1320270	139783138	0.3194	13.6006	0.000407914
CLDN19	GeneID:149461	1	43198764	43205925	7162	17	9.53898	rs11581921	43215930	0.02252	15.9487	0.000408622
LEPRE1	GeneID:64175	1	43212006	43232755	20750	26	13.6866	rs11581921	43215930	0.02252	15.9487	0.000408622
C1orf50	GeneID:79078	1	43232916	43241418	8503	19	12.9687	rs11581921	43215930	0.02252	15.9487	0.000408622
INMT-FAM188B	GeneID:100526825	7	30791751	30932002	140252	148	29.6674	rs12670137	30810264	0.4194	13.5369	0.000409082
FAM188B	GeneID:84182	7	30811033	30932002	120970	134	26.1042	rs12670137	30810264	0.4194	13.5369	0.000409082
MCF2L2	GeneID:23101	3	182895831	183145855	250025	95	25.2208	rs12632177	183056598	0.0388	14.5131	0.000409249
FOXO6	GeneID:100132074	1	41827227	41856020	28794	25	12.0134	rs4660531	41839822	0.1199	13.1384	0.000410046
KIAA1109	GeneID:84162	4	123091758	123283914	192157	247	228.635	kgp2331780	123106082	0.1296	11.8024	0.000410172
ARHGEF18	GeneID:23370	19	7459999	7537371	77373	44	16.0787	rs7248066	7510356	0.1587	13.4917	0.000410804
RPL18P9	GeneID:100129645	12	4218662	4229121	10460	16	6.60232	rs12811814	4243749	0.2896	13.1779	0.000412329
PFDN1	GeneID:5201	5	139624635	139682689	58055	21	7.90213	rs13190290	139684364	0.03422	11.2574	0.000413736
MEOX2	GeneID:4223	7	15650837	15726308	75472	73	19.3982	rs6969519	15654614	0.05247	14.8395	0.00041658
CDK5R2	GeneID:8941	2	219824398	219826877	2480	13	4.36285	rs359964	219842203	0.2816	14.4	0.000417275
LOC151300	GeneID:151300	2	219841006	219842644	1639	10	2.96146	rs359964	219842203	0.2816	14.4	0.000417275
FEV	GeneID:54738	2	219845809	219850379	4571	11	4.0688	rs359964	219842203	0.2816	14.4	0.000417275
CRYBA2	GeneID:1412	2	219854912	219858127	3216	11	5.06526	rs359964	219842203	0.2816	14.4	0.000417275
TINAGL1	GeneID:64129	1	32042086	32053287	11202	13	8.18671	rs4949448	32062066	0.08987	10.932	0.000417449
CACNA1A	GeneID:773	19	13317256	13617274	300019	111	30.297	rs2112461	13590331	0.07033	12.3625	0.000419815
LOC728637	GeneID:728637	5	131214598	131281391	66794	9	6.38363	rs630044	131258378	0.1388	15.6946	0.000420831
INO80C	GeneID:125476	18	33048291	33077955	29665	27	9.46086	rs7230616	33048070	0.3691	11.2237	0.000423057
BTBD6	GeneID:90135	14	105714879	105717430	2552	8	4.60278	rs2816605	105715515	0.05973	13.6497	0.000424133
BRF1	GeneID:2972	14	105675623	105781914	106292	26	9.53179	rs2816605	105715515	0.05973	13.6497	0.000424133
SGCZ	GeneID:137868	8	13947373	15095792	1148420	600	50.3213	rs1485528	13944086	0.05049	13.0089	0.000424809
RIOK1	GeneID:83732	6	7390062	7418270	28209	19	6.23254	rs10447470	7427198	0.141	13.044	0.000425035
RASGEF1A	GeneID:221002	10	43689984	43762367	72384	196	177.797	kgp9226284	43750381	0.0992	12.8029	0.000428495
MIR33A	GeneID:407039	22	42296948	42297016	69	13	7.84334	rs2839715	42284260	0.1085	12.4281	0.000433651
SREBF2	GeneID:6721	22	42229106	42302375	73270	32	12.7584	rs2839715	42284260	0.1085	12.4281	0.000433651
LOC100130038	GeneID:100130038	11	90847044	90849715	2672	9	4.56047	rs7115606	90863481	0.4253	12.138	0.000435161
LOC100420591	GeneID:100420591	11	90849130	90849722	593	8	4.14784	rs7115606	90863481	0.4253	12.138	0.000435161
C8orf34	GeneID:116328	8	69242957	69731258	488302	165	33.1898	rs2953950	69693543	0.2242	14.1625	0.000436538
DHRS7C	GeneID:201140	17	9674751	9694614	19864	35	16.3901	rs2315578	9703383	0.1213	13.3198	0.000437302
ZFHX2	GeneID:85446	14	23990064	24020858	30795	39	19.8791	rs10138696	23988477	0.1893	12.6604	0.000440189
LOC100130171	GeneID:100130171	2	174296077	174296997	921	18	9.04776	rs12474382	174308132	0.1721	11.8756	0.000440771
SLC12A6	GeneID:9990	15	34522197	34630265	108069	61	17.0897	rs2705347	34548907	0.3503	10.1855	0.000440966
DIRC3	GeneID:729582	2	218148746	218621316	472571	168	28.7519	rs7607467	218618906	0.08072	12.219	0.000441014
RPL7L1P9	GeneID:100128899	2	218625261	218626019	759	19	9.06567	rs7607467	218618906	0.08072	12.219	0.000441014
C18orf8	GeneID:29919	18	21083462	21111746	28285	30	12.8578	rs1788825	21109250	0.08987	12.4054	0.000444198
2015-03-03	GeneID:115123	5	126203406	126366440	163035	31	13.4763	rs3828668	126365228	0.02589	13.7924	0.000445981
C5orf63	GeneID:401207	5	126378250	126409184	30935	9	4.67333	rs3828668	126365228	0.02589	13.7924	0.000445981
BCL2L14	GeneID:79370	12	12223878	12252629	28752	56	22.8116	rs11054683	12247616	0.213	12.943	0.000447027
LOC100506248	GeneID:100506248	12	12264097	12264453	357	21	11.3318	rs11054683	12247616	0.213	12.943	0.000447027
RN5S9	GeneID:100169760	1	228763893	228764013	121	1	1	rs12407568	228783329	0.02929	10.876	0.000451213
RN5S10	GeneID:100169761	1	228766135	228766255	121	3	2.12334	rs12407568	228783329	0.02929	10.876	0.000451213
RN5S11	GeneID:100169762	1	228768376	228768496	121	3	2.12334	rs12407568	228783329	0.02929	10.876	0.000451213
RN5S12	GeneID:100169763	1	228770616	228770736	121	3	2.12334	rs12407568	228783329	0.02929	10.876	0.000451213
RN5S13	GeneID:100169764	1	228772841	228772961	121	3	2.12334	rs12407568	228783329	0.02929	10.876	0.000451213
RN5S14	GeneID:100169765	1	228775082	228775202	121	3	2.12334	rs12407568	228783329	0.02929	10.876	0.000451213
RN5S15	GeneID:100169766	1	228777313	228777433	121	4	2.4144	rs12407568	228783329	0.02929	10.876	0.000451213
RN5S16	GeneID:100169767	1	228779554	228779674	121	4	2.4144	rs12407568	228783329	0.02929	10.876	0.000451213
RN5S17	GeneID:100169768	1	228781785	228781905	121	4	2.4144	rs12407568	228783329	0.02929	10.876	0.000451213
DUSP5P	GeneID:574029	1	228780657	228788159	7503	7	4.18446	rs12407568	228783329	0.02929	10.876	0.000451213
RHOU	GeneID:58480	1	228780394	228882416	102023	33	9.89798	rs12407568	228783329	0.02929	10.876	0.000451213
LOC100288122	GeneID:100288122	18	13419498	13427533	8036	30	13.3094	rs9961712	13446929	0.06085	12.413	0.000451416
C18orf1	GeneID:753	18	13218786	13652753	433968	186	38.5794	rs9961712	13446929	0.06085	12.413	0.000451416
TAF1A	GeneID:9015	1	222731244	222763275	32032	29	13.6543	rs3008598	222779948	0.4375	11.147	0.000451824
LOC100506161	GeneID:100506161	1	222763301	222766135	2835	14	7.53999	rs3008598	222779948	0.4375	11.147	0.000451824
MIA3	GeneID:375056	1	222791444	222841351	49908	29	10.6006	rs3008598	222779948	0.4375	11.147	0.000451824
RYR1	GeneID:6261	19	38924340	39078204	153865	65	21.3317	rs2960350	39038254	0.2897	15.1473	0.000452182
COL21A1	GeneID:81578	6	55921388	56112378	190991	79	20.618	rs12189567	55933942	0.1571	12.3032	0.000453155
MIR4704	GeneID:100616205	13	66792382	66792456	75	15	5.24786	rs982644	66782820	0.4118	13.0752	0.000454133
SNED1	GeneID:25992	2	241938255	242033643	95389	64	20.7252	kgp1843601	242002306	0.01923	13.797	0.000456777
ARHGAP15	GeneID:55843	2	143886899	144525921	639023	185	33.8284	rs12691692	144524235	0.1773	13.9291	0.000456986
CDA	GeneID:978	1	20915444	20945401	29958	54	13.2416	rs12726436	20915441	0.01068	13.5064	0.000457195
SEC11B	GeneID:157708	8	55435050	55435941	892	95	84.5996	kgp20268219	55445394	0.04405	12.2091	0.000459717
NT5M	GeneID:56953	17	17206680	17250977	44298	31	12.8052	rs242243	17249606	0.02177	12.2203	0.000461095
CCNJL	GeneID:79616	5	159678671	159739573	60903	39	17.0176	rs6556490	159738709	0.4652	12.9288	0.000461201
SNRPEP1	GeneID:100129454	5	159753700	159753980	281	11	6.83592	rs6556490	159738709	0.4652	12.9288	0.000461201
CADPS	GeneID:8618	3	62384021	62861064	477044	273	44.0634	rs17688430	62458083	0.03527	12.039	0.00046436
NRXN3	GeneID:9369	14	78870093	80330762	1460670	453	51.4048	rs7493155	79740494	0.0428	12.5929	0.000464468
MIS18A	GeneID:54069	21	33640530	33651376	10847	19	9.49804	rs11088215	33653927	0.4291	13.0476	0.000464522
MRAP	GeneID:56246	21	33664124	33687095	22972	27	12.4574	rs11088215	33653927	0.4291	13.0476	0.000464522
TMEM132E	GeneID:124842	17	32907768	32966337	58570	64	24.9067	rs758409	32933043	0.2677	13.4238	0.000464954
USP29	GeneID:57663	19	57631509	57643294	11786	32	15.7391	rs3764574	57642098	0.3065	11.7612	0.000465983
ZIM3	GeneID:114026	19	57645464	57656570	11107	34	15.8973	rs3764574	57642098	0.3065	11.7612	0.000465983
CHST11	GeneID:50515	12	104850692	105155792	305101	213	40.3241	rs17035610	104839272	0.2537	12.0206	0.00047009
KRTAP10-1	GeneID:386677	21	45959068	45960078	1011	26	14.863	rs8127898	45947975	0.1221	12.6228	0.000470367
CDH11	GeneID:1009	16	64980683	65155919	175237	60	18.8947	rs35195	65025718	0.0572	11.0181	0.000476474
CIAPIN1	GeneID:57019	16	57462086	57481369	19284	24	11.6833	rs1114157	57499465	0.1069	11.1039	0.000480885
COQ9	GeneID:57017	16	57481337	57495187	13851	19	10.5715	rs1114157	57499465	0.1069	11.1039	0.000480885
POLR2C	GeneID:5432	16	57496551	57505921	9371	17	7.86512	rs1114157	57499465	0.1069	11.1039	0.000480885
DOK4	GeneID:55715	16	57505870	57520385	14516	19	9.04102	rs1114157	57499465	0.1069	11.1039	0.000480885
CDK19	GeneID:23097	6	110931181	111136412	205232	41	11.9125	rs6908040	111049555	0.07545	11.8972	0.000481
NFASC	GeneID:23114	1	204797782	204991950	194169	113	30.7773	rs2802846	204982713	0.2622	12.9859	0.000481174
TYR	GeneID:7299	11	88911040	89028927	117888	46	12.0996	rs1042602	88911696	0.05067	13.7089	0.000482509
TGFA	GeneID:7039	2	70674416	70781105	106690	76	24.0304	rs11126273	70715824	0.06995	12.2549	0.000483209
HPYR1	GeneID:93668	8	133572745	133573726	982	17	7.09601	rs7841268	133583294	0.3238	11.2859	0.000485201
LRRC6	GeneID:23639	8	133584447	133687813	103367	39	14.108	rs7841268	133583294	0.3238	11.2859	0.000485201
MAF	GeneID:4094	16	79627745	79634622	6878	35	16.5744	rs30408	79627282	0.2278	12.1859	0.000485968
LOC100272217	GeneID:100272217	9	133452737	133454881	2145	8	4.67353	rs10901185	133441389	0.1398	12.8344	0.00049249
TSPAN19	GeneID:144448	12	85408094	85430055	21962	16	7.55807	rs7962577	85423743	0.1518	13.0239	0.000492914
LRRIQ1	GeneID:84125	12	85430099	85638883	208785	33	13.7415	rs7962577	85423743	0.1518	13.0239	0.000492914
FAM89A	GeneID:375061	1	231154704	231175995	21292	27	11.0532	rs4658931	231195342	0.03105	11.236	0.000497265
HSPD1P20	GeneID:100462989	12	80399767	80400355	589	5	2.84783	rs1245077	80411972	0.4292	13.5503	0.000498132
RPL7P38	GeneID:120872	12	80422657	80423480	824	12	6.77191	rs1245077	80411972	0.4292	13.5503	0.000498132
RPLP0P1	GeneID:128745	20	16566978	16567433	456	20	6.87888	rs12329492	16582448	0.2371	11.3487	0.000501505
MTL5	GeneID:9633	11	68474908	68518988	44081	17	6.13132	rs3018712	68522053	0.1083	12.4612	0.000501882
CPT1A	GeneID:1374	11	68522088	68609399	87312	38	13.0789	rs3018712	68522053	0.1083	12.4612	0.000501882
LOC100128239	GeneID:100128239	11	133902167	133911236	9070	22	14.985	rs11607952	133893215	0.1204	13.4803	0.000503018
AGAP1	GeneID:116987	2	236402736	237034127	631392	165	36.1664	rs2103280	236551136	0.4303	12.6372	0.000503271
LOC100421689	GeneID:100421689	2	170933573	170934868	1296	16	6.51316	rs6725973	170952337	0.2907	12.0435	0.000504987
UBR3	GeneID:130507	2	170684018	170940641	256624	68	15.4231	rs6725973	170952337	0.2907	12.0435	0.000504987
PCNXL2	GeneID:80003	1	233119882	233431459	311578	131	34.8904	rs7516050	233356416	0.3353	11.975	0.000507679
GPN3	GeneID:51184	12	110890291	110906526	16236	11	6.62542	rs16940878	110924001	0.01044	13.0833	0.000507743
C12orf24	GeneID:29902	12	110906232	110928192	21961	11	6.65578	rs16940878	110924001	0.01044	13.0833	0.000507743
VPS29	GeneID:51699	12	110929330	110939916	10587	9	8.08673	rs16940878	110924001	0.01044	13.0833	0.000507743
RAD9B	GeneID:144715	12	110940005	110969891	29887	18	9.55781	rs16940878	110924001	0.01044	13.0833	0.000507743
CNBD1	GeneID:168975	8	87878676	88394955	516280	109	28.9572	rs7844876	88132717	0.3673	11.5631	0.000511705
UBE2K	GeneID:3093	4	39699664	39784412	84749	26	10.6197	rs11939222	39744363	0.03131	11.4599	0.000513809
LOC100419489	GeneID:100419489	1	220799082	220800787	1706	4	3.63475	rs11118582	220807755	0.09213	13.505	0.00051573
FLJ33581	GeneID:400839	20	24180403	24205224	24822	19	7.05109	rs6083433	24180931	0.09039	13.2878	0.000516329
C21orf88	GeneID:114041	21	40969074	40984749	15676	26	13.2106	rs535457	40967471	0.2215	11.4211	0.000516929
SLC5A8	GeneID:160728	12	101549994	101604016	54023	35	11.1253	rs189488	101594082	0.4497	11.5812	0.000518605
ADORA1	GeneID:134	1	203096836	203136533	39698	73	35.0076	rs4950921	203103428	0.04237	11.181	0.000519615
BPI	GeneID:671	20	36932552	36965905	33354	50	17.4003	rs3746476	36940169	0.1174	11.8761	0.000520021
PDE4D	GeneID:5144	5	58264865	59783925	1519061	428	48.6875	rs11739760	59553742	0.0347	12.2022	0.000521989
CACNA1G	GeneID:8913	17	48638449	48704542	66094	50	18.4931	rs4148405	48713568	0.4512	12.8877	0.000522398
ABCC3	GeneID:8714	17	48712218	48769063	56846	60	24.0196	rs4148405	48713568	0.4512	12.8877	0.000522398
GPSM3	GeneID:63940	6	32158543	32163300	4758	63	63	rs2071286	32179896	0.03898	12.0983	0.000527357
NOTCH4	GeneID:4855	6	32162620	32191844	29225	171	171	rs2071286	32179896	0.03898	12.0983	0.000527357
NOS1AP	GeneID:9722	1	162039581	162339813	300233	395	254.959	rs4620519	162251026	0.05241	11.9298	0.000528192
ANKRD53	GeneID:79998	2	71205575	71212629	7055	19	11.5632	rs1861074	71229733	0.01587	11.9924	0.000528192
TEX261	GeneID:113419	2	71213068	71222001	8934	19	12.107	rs1861074	71229733	0.01587	11.9924	0.000528192
ATP2A2	GeneID:488	12	110719032	110788898	69867	11	7.88681	rs11065611	110704487	0.01269	13.0833	0.000532836
CCL25	GeneID:6370	19	8117646	8127547	9902	25	12.8189	rs41320348	8127523	0.01656	12.5887	0.00053312
FBN3	GeneID:84467	19	8130287	8212385	82099	72	29.8632	rs41320348	8127523	0.01656	12.5887	0.00053312
TRNAI15	GeneID:100189275	14	102783429	102783502	74	9	6.61633	rs7158731	102792386	0.3246	12.1711	0.000535045
ZNF839	GeneID:55778	14	102786096	102809044	22949	19	8.66115	rs7158731	102792386	0.3246	12.1711	0.000535045
OR4U1P	GeneID:390434	14	20512075	20513014	940	39	12.2253	rs2792162	20518618	0.3349	13.2855	0.000535117
OR4L1	GeneID:122742	14	20528204	20529142	939	32	11.1222	rs2792162	20518618	0.3349	13.2855	0.000535117
LOC389990	GeneID:389990	10	82896299	82897079	781	14	9.7762	rs1819578	82890180	0.4189	11.8109	0.000537273
FXYD4	GeneID:53828	10	43867092	43871783	4692	21	9.31882	rs6593513	43871962	0.4595	11.8442	0.000541565
HNRNPF	GeneID:3185	10	43881065	43904696	23632	19	7.30483	rs6593513	43871962	0.4595	11.8442	0.000541565
RSL24D1P5	GeneID:100129941	12	63449055	63449545	491	20	11.4832	rs12814605	63438145	0.06776	11.1791	0.000542888
ITPR2	GeneID:3709	12	26488285	26986131	497847	241	41.4589	rs11048689	26957401	0.2726	13.0624	0.000544662
MPP4	GeneID:58538	2	202509597	202563417	53821	52	19.0776	rs6707021	202578325	0.1845	10.1991	0.000545033
ALS2	GeneID:57679	2	202564986	202645895	80910	44	15.5808	rs6707021	202578325	0.1845	10.1991	0.000545033
SLC12A2	GeneID:6558	5	127419483	127525380	105898	21	9.21512	rs790155	127498380	0.03991	12.9979	0.000545479
KRT36	GeneID:8689	17	39642388	39646116	3729	42	17.4812	rs9891361	39659913	0.2665	12.5395	0.00054727
KRT13	GeneID:3860	17	39657233	39661865	4633	50	23.8199	rs9891361	39659913	0.2665	12.5395	0.00054727
KRT15	GeneID:3866	17	39669997	39675270	5274	35	17.7779	rs9891361	39659913	0.2665	12.5395	0.00054727
KRT19	GeneID:3880	17	39679869	39684641	4773	28	13.8974	rs9891361	39659913	0.2665	12.5395	0.00054727
TMEM71	GeneID:137835	8	133722191	133772914	50724	39	10.2503	rs3843562	133714778	0.2016	12.2395	0.000548396
LRRC8D	GeneID:55144	1	90286573	90401991	115419	48	19.7696	rs7542239	90312742	0.0528	12.3912	0.000549979
PKHD1	GeneID:5314	6	51480145	51952423	472279	140	29.9257	rs12207819	51757722	0.09389	14.3329	0.000553557
LOC100129697	GeneID:100129697	16	89006549	89017932	11384	14	8.59808	rs13329773	89023572	0.07254	12.1174	0.000553863
CBFA2T3	GeneID:863	16	88941263	89043504	102242	36	16.3	rs13329773	89023572	0.07254	12.1174	0.000553863
MRPS9	GeneID:64965	2	105654483	105716418	61936	22	6.92788	rs7558069	105717782	0.1575	11.6033	0.000555093
ZNF559-ZNF177	GeneID:100529215	19	9434902	9493293	58392	27	11.3275	rs11671851	9489454	0.0181	11.3818	0.000557414
ZNF177	GeneID:7730	19	9473696	9493293	19598	17	7.17708	rs11671851	9489454	0.0181	11.3818	0.000557414
MAPRE2	GeneID:10982	18	32556892	32722378	165487	56	14.5461	rs17644792	32579020	0.1633	12.2107	0.000558269
FUT9	GeneID:10690	6	96463845	96663488	199644	108	21.1473	rs4590278	96672687	0.1895	12.1315	0.000560538
LOC100652742	GeneID:100652742	5	141993518	142066052	72535	62	22.0523	rs152523	141982923	0.04839	10.6298	0.000560695
FGF1	GeneID:2246	5	141971743	142077635	105893	76	24.7856	rs152523	141982923	0.04839	10.6298	0.000560695
LINC00327	GeneID:100506697	13	24043651	24061603	17953	34	15.8384	rs9507108	24077340	0.2249	11.2034	0.000562351
NRXN1	GeneID:9378	2	50145643	51259674	1114032	417	46.6011	rs1045881	50148972	0.1252	12.518	0.000562746
TMC6	GeneID:11322	17	76108999	76128488	19490	32	14.9641	rs7221365	76134828	0.2351	11.4322	0.000563222
TMC8	GeneID:147138	17	76126859	76139049	12191	31	18.2388	rs7221365	76134828	0.2351	11.4322	0.000563222
EIF5AP2	GeneID:1986	17	76153440	76155216	1777	26	12.7433	rs7221365	76134828	0.2351	11.4322	0.000563222
C17orf99	GeneID:100141515	17	76142434	76162364	19931	38	16.7463	rs7221365	76134828	0.2351	11.4322	0.000563222
ILF2	GeneID:3608	1	153634514	153643479	8966	22	11.6715	GA019434	153662340	0.2081	12.4152	0.000563857
TRNAM3	GeneID:100189015	1	153643726	153643797	72	17	9.44897	GA019434	153662340	0.2081	12.4152	0.000563857
NPR1	GeneID:4881	1	153651164	153666468	15305	18	11.187	GA019434	153662340	0.2081	12.4152	0.000563857
AJAP1	GeneID:55966	1	4715105	4843851	128747	117	30.8541	rs12122754	4698559	0.09887	11.7466	0.000564254
OR5L1	GeneID:219437	11	55578943	55579878	936	22	14.1917	rs17148058	55594936	0.08099	11.5597	0.00056802
OR5D18	GeneID:219438	11	55587106	55588047	942	21	11.0281	rs17148058	55594936	0.08099	11.5597	0.00056802
OR5L2	GeneID:26338	11	55594695	55595630	936	20	11.0256	rs17148058	55594936	0.08099	11.5597	0.00056802
OR5D16	GeneID:390144	11	55606228	55607214	987	16	9.52685	rs17148058	55594936	0.08099	11.5597	0.00056802
PPIG	GeneID:9360	2	170440850	170494254	53405	25	10.7709	rs12464093	170479525	0.4717	10.9548	0.000573148
LOC100505566	GeneID:100505566	3	177159709	177470492	310784	119	29.9644	rs9811631	177331025	0.07099	11.3025	0.000573559
MEMO1	GeneID:51072	2	32092892	32235698	142807	20	8.92815	rs3754835	32206029	0.3797	12.243	0.000575622
GAPDHP21	GeneID:389970	10	57426899	57428180	1282	17	7.54096	rs1916521	57416961	0.3875	12.1552	0.000576037
NUDT19	GeneID:390916	19	33182867	33204702	21836	13	5.93092	rs1827700	33196989	0.428	11.5127	0.000584539
TDRD12	GeneID:91646	19	33210679	33281714	71036	24	10.3286	rs1827700	33196989	0.428	11.5127	0.000584539
GPR83	GeneID:10888	11	94110477	94134585	24109	27	9.8506	rs12270338	94147464	0.1579	11.9586	0.000585223
MRE11A	GeneID:4361	11	94150466	94227040	76575	41	12.6161	rs12270338	94147464	0.1579	11.9586	0.000585223
CCDC53	GeneID:51019	12	102406717	102455899	49183	14	5.43641	rs4556601	102432065	0.1088	12.0247	0.000586252
HS3ST1	GeneID:9957	4	11399988	11430537	30550	37	16.6762	rs16881554	11418534	0.05656	11.979	0.000588928
ARHGEF37	GeneID:389337	5	148961135	149014527	53393	42	13.985	rs6861618	148958653	0.4199	12.6688	0.000589971
MAGI1	GeneID:9223	3	65339906	66024509	684604	308	47.6859	rs264079	65792228	0.03243	11.4631	0.000598713
LOC100506120	GeneID:100506120	5	132549379	132561727	12349	28	12.4031	rs6871976	132550830	0.2274	11.8128	0.000601504
FASTKD1	GeneID:79675	2	170386259	170430424	44166	26	13.367	rs16857030	170403106	0.2093	12.2641	0.000605327
C6orf10	GeneID:10665	6	32260475	32339656	79182	410	410	rs28366174	32266490	0.07727	14.427	0.000609849
AGAP1-IT1	GeneID:100506749	2	236414395	236416210	1816	15	7.23125	rs2316436	236435574	0.3506	10.8785	0.00061106
NDUFA7	GeneID:4701	19	8376184	8386280	10097	25	10.0208	kgp5705153	8398006	0.01267	12.216	0.000612557
RPS28	GeneID:6234	19	8386384	8387280	897	25	10.0208	kgp5705153	8398006	0.01267	12.216	0.000612557
KANK3	GeneID:256949	19	8387468	8408146	20679	23	8.97278	kgp5705153	8398006	0.01267	12.216	0.000612557
LOC100129682	GeneID:100129682	19	8411364	8412215	852	14	9.91838	kgp5705153	8398006	0.01267	12.216	0.000612557
WDR1	GeneID:9948	4	10075963	10118573	42611	307	285.714	kgp2706165	10123392	0.1188	10.5738	0.000613121
MIR3944	GeneID:100500911	10	135185060	135185167	108	30	12.1352	rs11101727	135194938	0.06123	11.6911	0.000619003
ECHS1	GeneID:1892	10	135175987	135186908	10922	35	12.6804	rs11101727	135194938	0.06123	11.6911	0.000619003
PAOX	GeneID:196743	10	135192741	135205198	12458	30	12.346	rs11101727	135194938	0.06123	11.6911	0.000619003
MTG1	GeneID:92170	10	135207621	135234174	26554	31	11.5694	rs11101727	135194938	0.06123	11.6911	0.000619003
SHISA6	GeneID:388336	17	11144740	11467380	322641	179	38.8547	rs4792107	11129986	0.04153	11.2687	0.000619483
GABRA2	GeneID:2555	4	46251575	46392056	140482	32	10.1139	rs10004122	46346657	0.2384	11.5605	0.000619963
HLA-DRB9	GeneID:3132	6	32427597	32427866	270	160	160	rs9268657	32409656	0.2801	11.4968	0.000620829
CAPRIN2	GeneID:65981	12	30862486	30907448	44963	22	10.5471	rs256716	30918922	0.01936	12.8956	0.000623733
TSGA10IP	GeneID:254187	11	65713115	65727434	14320	23	13.1745	rs1144796	65733543	0.03001	11.4027	0.00062422
SART1	GeneID:9092	11	65729160	65747607	18448	31	14.5116	rs1144796	65733543	0.03001	11.4027	0.00062422
LOC100420020	GeneID:100420020	11	65751153	65751836	684	25	9.83913	rs1144796	65733543	0.03001	11.4027	0.00062422
EIF1AD	GeneID:84285	11	65764016	65769637	5622	24	9.4387	rs1143916	65773979	0.03023	11.2467	0.000625293
BANF1	GeneID:8815	11	65769550	65771617	2068	21	10.2649	rs1143916	65773979	0.03023	11.2467	0.000625293
GRM8	GeneID:2918	7	126078652	126892428	813777	267	39.639	rs1592375	126490925	0.01081	13.3335	0.000626174
FSTL5	GeneID:56884	4	162305049	163085186	780138	222	38.452	rs11725954	162320903	0.07849	11.2551	0.000627254
DAPK1	GeneID:1612	9	90112756	90323549	210794	155	34.5686	rs11141915	90235794	0.3306	10.4799	0.00063002
LOC647946	GeneID:647946	18	36786888	37331959	545072	102	22.8421	rs12455905	36951051	0.2829	12.6689	0.000632111
CDX1	GeneID:1044	5	149546344	149564121	17778	30	11.747	rs10463230	149559937	0.02665	12.1191	0.000635122
SLC6A7	GeneID:6534	5	149569520	149590635	21116	43	19.2808	rs10463230	149559937	0.02665	12.1191	0.000635122
LOC100506200	GeneID:100506200	5	134689084	134691405	2322	12	8.88565	rs1393082	134707073	0.1247	12.2041	0.000635526
H2AFY	GeneID:9555	5	134670071	134735577	65507	23	12.8026	rs1393082	134707073	0.1247	12.2041	0.000635526
LOC100129457	GeneID:100129457	5	178267098	178268137	1040	29	7.31066	rs7446382	178287009	0.06289	12.6423	0.000635627
ZNF354B	GeneID:117608	5	178286954	178311424	24471	25	8.83749	rs7446382	178287009	0.06289	12.6423	0.000635627
NCF4	GeneID:4689	22	37257030	37274059	17030	36	15.7771	rs909483	37260474	0.2923	13.109	0.000636436
TMEM175	GeneID:84286	4	926262	952444	26183	23	8.98466	rs10516158	942439	0.01371	11.611	0.000638468
DGKQ	GeneID:1609	4	952675	967344	14670	24	9.2968	rs10516158	942439	0.01371	11.611	0.000638468
RPS28P7	GeneID:646195	11	82400572	82400946	375	11	6.46966	rs7943210	82406633	0.1607	13.3582	0.000641437
C17orf108	GeneID:201229	17	26205340	26220409	15070	15	7.5868	rs1016656	26203825	0.06055	11.2989	0.000643915
PCDH15	GeneID:65217	10	55562531	56561051	998521	424	49.5077	rs10825342	56273600	0.3679	12.9389	0.000645369
SNRPD2P1	GeneID:119358	10	91738419	91738925	507	24	10.2337	rs7070718	91752552	0.3211	10.6582	0.000646621
FTLP18	GeneID:100462786	1	37095936	37096413	478	10	4.82736	rs761719	37093026	0.2367	11.695	0.000647668
AGAP2	GeneID:116986	12	58118994	58135940	16947	21	9.68654	GA010958	58153059	0.01053	10.3182	0.000648719
TSPAN31	GeneID:6302	12	58138784	58142026	3243	15	8.74186	GA010958	58153059	0.01053	10.3182	0.000648719
CDK4	GeneID:1019	12	58142003	58146164	4162	18	8.36185	GA010958	58153059	0.01053	10.3182	0.000648719
2015-03-09	GeneID:92979	12	58148900	58153689	4790	19	7.3326	GA010958	58153059	0.01053	10.3182	0.000648719
CYP27B1	GeneID:1594	12	58156117	58160976	4860	22	6.89432	GA010958	58153059	0.01053	10.3182	0.000648719
METTL1	GeneID:4234	12	58162351	58165914	3564	20	6.85118	GA010958	58153059	0.01053	10.3182	0.000648719
METTL21B	GeneID:25895	12	58166383	58176324	9942	19	6.74027	GA010958	58153059	0.01053	10.3182	0.000648719
LOC284276	GeneID:284276	18	74240612	74271784	31173	35	17.6085	rs8092641	74253251	0.4408	11.0258	0.000650089
PMPCB	GeneID:9512	7	102937873	102955133	17261	12	8.85815	rs12530836	102958595	0.03148	11.4421	0.000650301
DNAJC2	GeneID:27000	7	102952921	102985320	32400	17	9.55288	rs12530836	102958595	0.03148	11.4421	0.000650301
DSC3	GeneID:1825	18	28570052	28622781	52730	63	19.2166	rs276943	28608794	0.3608	13.2248	0.000650936
GADL1	GeneID:339896	3	30767692	30936153	168462	95	18.4378	rs9882897	30944148	0.08787	13.8199	0.000650936
TTC7B	GeneID:145567	14	91006932	91282761	275830	111	28.6564	rs7145137	91079310	0.3157	12.5765	0.000653275
AFF4	GeneID:27125	5	132211071	132299354	88284	29	7.84519	rs10038027	132230745	0.3226	13.8889	0.000653381
FHIT	GeneID:2272	3	59735036	61237133	1502098	904	62.5753	rs9826800	60573769	0.1881	11.8047	0.000655415
LINC00473	GeneID:90632	6	166337536	166401527	63992	54	16.7985	rs705792	166368956	0.255	13.6186	0.00065606
LOX	GeneID:4015	5	121398890	121414055	15166	15	9.16515	rs2560302	121428395	0.1653	11.2428	0.000656599
LMBRD1	GeneID:55788	6	70385641	70507049	121409	36	13.9131	rs9454892	70494213	0.04223	13.3714	0.000661048
VN1R20P	GeneID:100312775	3	13968358	13969257	900	6	4.7253	rs12490233	13977365	0.4167	11.8094	0.000664231
LOC100132526	GeneID:100132526	3	13974553	13978444	3892	7	5.15665	rs12490233	13977365	0.4167	11.8094	0.000664231
TPRXL	GeneID:348825	3	13978807	14107484	128678	17	7.23962	rs12490233	13977365	0.4167	11.8094	0.000664231
C12orf34	GeneID:84915	12	110152187	110208312	56126	34	11.9587	rs10735093	110181011	0.2287	11.8866	0.000664452
MGC14436	GeneID:84983	12	110171130	110211292	40163	27	10.9974	rs10735093	110181011	0.2287	11.8866	0.000664452
SF3A3	GeneID:10946	1	38422647	38455761	33115	22	9.68974	rs12044531	38453041	0.1272	11.9828	0.000666001
FHL3	GeneID:2275	1	38462442	38471234	8793	20	10.9787	rs12044531	38453041	0.1272	11.9828	0.000666001
PDE4B	GeneID:5142	1	66258193	66840262	582070	204	33.8833	rs12731764	66697753	0.03808	11.6047	0.000666333
OVCH2	GeneID:341277	11	7712444	7727941	15498	39	16.7531	rs7117567	7715079	0.1411	13.5882	0.00066912
RNU7-81P	GeneID:100151678	2	55077427	55077486	60	30	14.7703	rs11674173	55062132	0.01157	13.448	0.000671141
EML6	GeneID:400954	2	54952149	55199157	247009	147	28.3745	rs11674173	55062132	0.01157	13.448	0.000671141
PLD1	GeneID:5337	3	171318616	171528273	209658	72	19.1682	rs7634685	171350748	0.2692	10.5729	0.000675676
CRYGEP	GeneID:200575	2	208972888	208977441	4554	26	10.4101	rs2363456	208966609	0.3202	10.773	0.000677048
CRYGD	GeneID:1421	2	208986331	208989313	2983	28	9.97178	rs2363456	208966609	0.3202	10.773	0.000677048
LOC100507443	GeneID:100507443	2	208983853	209021486	37634	55	14.5104	rs2363456	208966609	0.3202	10.773	0.000677048
FAM198A	GeneID:729085	3	43020759	43099207	78449	40	13.2443	rs2948619	43074430	0.3673	12.5589	0.000678081
C21orf7	GeneID:56911	21	30452873	30548204	95332	30	11.2026	rs963442	30557687	0.05538	12.0776	0.000680388
LINC00189	GeneID:193629	21	30565801	30660526	94726	24	11.1356	rs963442	30557687	0.05538	12.0776	0.000680388
DUXA	GeneID:503835	19	57663094	57678856	15763	30	14.4401	rs4801433	57646570	0.2968	11.0309	0.000680967
MATN3	GeneID:4148	2	20191813	20212455	20643	23	10.6193	rs11689431	20216204	0.03467	12.2255	0.000684112
LOC100506455	GeneID:100506455	2	20218038	20234178	16141	27	10.3841	rs11689431	20216204	0.03467	12.2255	0.000684112
LAPTM4A	GeneID:9741	2	20232411	20251789	19379	22	8.14584	rs11689431	20216204	0.03467	12.2255	0.000684112
ROR2	GeneID:4920	9	94484878	94712444	227567	96	22.3264	rs7045662	94636514	0.1353	12.7834	0.000685518
SIK1	GeneID:150094	21	44834395	44847002	12608	33	12.9086	rs2838298	44817248	0.1651	10.6948	0.000685636
ARNT2	GeneID:9915	15	80696692	80890278	193587	92	23.1351	rs4778834	80906026	0.2346	11.2905	0.000687167
MIR548F4	GeneID:100313895	7	147075109	147075213	105	15	6.55377	rs10268483	147061654	0.1637	10.6128	0.000691204
FAM178A	GeneID:55719	10	102672326	102724891	52566	25	9.30595	rs7905266	102740743	0.0707	12.4043	0.000692281
MIR608	GeneID:693193	10	102734742	102734841	100	21	10.1947	rs7905266	102740743	0.0707	12.4043	0.000692281
SEMA4G	GeneID:57715	10	102732286	102745373	13088	26	10.403	rs7905266	102740743	0.0707	12.4043	0.000692281
MRPL43	GeneID:84545	10	102737579	102747272	9694	28	10.3999	rs7905266	102740743	0.0707	12.4043	0.000692281
C10orf2	GeneID:56652	10	102747293	102754158	6866	30	10.6227	rs7905266	102740743	0.0707	12.4043	0.000692281
LZTS2	GeneID:84445	10	102756864	102767593	10730	36	13.7884	rs7905266	102740743	0.0707	12.4043	0.000692281
STK32A	GeneID:202374	5	146614579	146763768	149190	79	22.9143	rs4705159	146678112	0.03884	12.9309	0.000697472
TGM6	GeneID:343641	20	2361554	2413399	51846	49	18.4694	rs6114121	2399175	0.3555	11.5087	0.000701016
IGF2R	GeneID:3482	6	160390131	160527583	137453	122	31.7922	rs8191881	160492947	0.01575	10.5916	0.000702741
MGC15885	GeneID:197003	15	62929371	62937380	8010	22	10.9154	rs7168967	62916736	0.1636	12.9065	0.000707589
PIEZO2	GeneID:63895	18	10670244	11148761	478518	233	40.8882	rs12959883	10814334	0.2236	12.3431	0.000708592
B4GALNT4	GeneID:338707	11	369795	382117	12323	27	17.0198	kgp12880357	397390	0.02789	12.249	0.000708843
PKP3	GeneID:11187	11	394217	404908	10692	22	10.6875	kgp12880357	397390	0.02789	12.249	0.000708843
SIGIRR	GeneID:59307	11	405716	417397	11682	20	10.4106	kgp12880357	397390	0.02789	12.249	0.000708843
LOC724104	GeneID:724104	6	52522115	52522695	581	24	10.3264	rs9370138	52532308	0.1659	11.4924	0.00070922
LOC730101	GeneID:730101	6	52529199	52533951	4753	22	10.1106	rs9370138	52532308	0.1659	11.4924	0.00070922
TMEM14A	GeneID:28978	6	52535884	52551386	15503	25	11.6533	rs9370138	52532308	0.1659	11.4924	0.00070922
CASQ2	GeneID:845	1	116242624	116311426	68803	63	13.8764	rs28730716	116269619	0.07962	11.1166	0.000712631
LOC100289200	GeneID:100289200	9	133028161	133072949	44789	31	12.7059	rs4260979	133055949	0.07592	12.1972	0.000712885
RALYL	GeneID:138046	8	85095453	85834079	738627	144	31.9641	rs10096837	85095656	0.07411	12.1593	0.000716076
SH3BP4	GeneID:23677	2	235860628	235964358	103731	62	24.1346	rs4413110	235976967	0.2076	12.1962	0.00071736
NKAIN2	GeneID:154215	6	124125069	125146786	1021718	409	50.3127	rs10499129	124934207	0.1666	11.7344	0.000718133
LOC100506072	GeneID:100506072	12	40936368	40964554	28187	27	10.389	rs1492323	40953909	0.0444	11.799	0.000719166
KCNV2	GeneID:169522	9	2717526	2730037	12512	37	10.835	rs10967775	2730988	0.06475	11.1223	0.000719813
EXOC4	GeneID:60412	7	132937823	133750514	812692	132	22.055	rs2346443	133706383	0.06147	10.4945	0.000722543
LOC100533710	GeneID:100533710	11	43085181	43086406	1226	12	6.64666	rs1425853	43071438	0.4793	11.9169	0.000723982
HTR1F	GeneID:3355	3	88031726	88042919	11194	12	3.37741	rs12634668	88022355	0.3128	12.5286	0.000723982
EED	GeneID:8726	11	85955815	85989781	33967	21	7.38823	rs10792844	85980828	0.1025	14.0534	0.000726348
LOC100289518	GeneID:100289518	11	85994969	85995713	745	14	6.34793	rs10792844	85980828	0.1025	14.0534	0.000726348
FNTAP1	GeneID:283226	11	85906173	85907820	1648	17	10.0867	rs11608125	85920981	0.1039	12.197	0.000726744
ERG	GeneID:2078	21	39751949	40033704	281756	169	35.141	rs2836488	39908540	0.4894	11.4322	0.000726744
STX12	GeneID:23673	1	28099694	28150963	51270	25	5.91836	rs11801484	28154962	0.4319	12.6988	0.000729794
SCARNA1	GeneID:677774	1	28160912	28161077	166	12	4.47343	rs11801484	28154962	0.4319	12.6988	0.000729794
PPP1R8	GeneID:5511	1	28157252	28178183	20932	16	5.50406	rs11801484	28154962	0.4319	12.6988	0.000729794
TRHDE	GeneID:29953	12	72666529	73059422	392894	105	25.3037	rs1214896	72943972	0.05111	12.1091	0.000736377
SNORA23	GeneID:677808	11	9450313	9450501	189	6	4.80495	rs16906804	9433118	0.01169	10.5334	0.000736513
IPO7	GeneID:10527	11	9406169	9469674	63506	19	8.03031	rs16906804	9433118	0.01169	10.5334	0.000736513
LOC100630918	GeneID:100630918	2	85764590	85766009	1420	16	6.40699	rs11675092	85767866	0.01401	12.9726	0.000737327
MAT2A	GeneID:4144	2	85766101	85772403	6303	18	6.78516	rs11675092	85767866	0.01401	12.9726	0.000737327
GGCX	GeneID:2677	2	85771978	85788657	16680	21	7.73804	rs11675092	85767866	0.01401	12.9726	0.000737327
HMGN2P5	GeneID:727795	15	30022816	30024010	1195	12	8.00788	rs17750802	30033874	0.02988	11.3336	0.000739235
TJP1	GeneID:7082	15	29992356	30114706	122351	29	11.0031	rs17750802	30033874	0.02988	11.3336	0.000739235
CNTN4	GeneID:152330	3	2140550	3099645	959096	605	58.4485	rs17013470	2418270	0.09253	10.9415	0.000739508
SNAPIN	GeneID:23557	1	153631145	153634326	3182	21	8.47087	rs11265625	153642909	0.2231	12.5503	0.000741427
HEYL	GeneID:26508	1	40089103	40105348	16246	23	12.1587	rs6694831	40095493	0.2566	11.1726	0.000747384
UOX	GeneID:391051	1	84830641	84863576	32936	38	14.8133	rs12752696	84856633	0.1272	11.3502	0.00075061
DNASE2B	GeneID:58511	1	84864215	84880691	16477	33	11.5116	rs12752696	84856633	0.1272	11.3502	0.00075061
BRAP	GeneID:8315	12	112079950	112123790	43841	9	5.85696	rs11065987	112072424	0.05532	10.1693	0.000750751
EFCAB2	GeneID:84288	1	245133171	245288530	155360	67	21.4991	rs5015334	245273390	0.3817	11.1495	0.000752304
AMICA1	GeneID:120425	11	118064442	118095809	31368	35	11.0914	rs1793167	118102058	0.2572	13.3417	0.000753012
MPZL3	GeneID:196264	11	118100336	118123011	22676	32	9.92377	rs1793167	118102058	0.2572	13.3417	0.000753012
LOC100128118	GeneID:100128118	4	182826945	182827620	676	12	8.45012	rs2138743	182817317	0.4542	11.1784	0.000755144
ZIK1	GeneID:284307	19	58095628	58103758	8131	27	9.71043	rs11883343	58117399	0.03444	12.3747	0.000759013
ZNF530	GeneID:348327	19	58111253	58119637	8385	30	11.9012	rs11883343	58117399	0.03444	12.3747	0.000759013
ZNF134	GeneID:7693	19	58125830	58133636	7807	35	12.575	rs11883343	58117399	0.03444	12.3747	0.000759013
LOC100289178	GeneID:100289178	1	68297971	68668670	370700	198	36.302	rs12029652	68423721	0.06498	11.8924	0.000759301
CTSC	GeneID:1075	11	88026760	88070941	44182	39	16.1174	rs10830733	88086115	0.3902	10.8032	0.000760746
IQGAP2	GeneID:10788	5	75699149	76003957	304809	156	34.5215	rs11741978	75974119	0.08773	10.6028	0.000768344
IGF1R	GeneID:3480	15	99192761	99507759	314999	161	39.6175	rs8030473	99362263	0.08784	11.2663	0.000769231
NFAT5	GeneID:10725	16	69598997	69738553	139557	37	11.4893	rs11641233	69734563	0.3196	11.5381	0.000769231
NQO1	GeneID:1728	16	69743304	69760533	17230	29	8.75684	rs11641233	69734563	0.3196	11.5381	0.000769231
PAICSP4	GeneID:780813	8	4644658	4699427	54770	81	14.0441	rs17432165	4635553	0.01886	13.5563	0.000770713
DSC2	GeneID:1824	18	28645942	28682388	36447	29	14.601	rs1658096	28627638	0.2624	11.7434	0.000773844
GYG1	GeneID:2992	3	148709195	148745456	36262	23	10.288	rs7617449	148693509	0.3862	12.198	0.000776247
FAM183B	GeneID:340286	7	38724946	38726689	1744	23	11.2889	rs11980087	38725804	0.2713	14.2248	0.000776247
RPL35AP	GeneID:140716	20	46106958	46107754	797	9	5.79038	rs6018508	46124311	0.02803	12.2303	0.000779423
NCOA3	GeneID:8202	20	46130601	46285621	155021	46	20.8504	rs6018508	46124311	0.02803	12.2303	0.000779423
CAND2	GeneID:23066	3	12838171	12876313	38143	31	12.1868	rs906671	12860988	0.3571	10.5595	0.000780336
RPL32	GeneID:6161	3	12876444	12883081	6638	24	10.9934	rs906671	12860988	0.3571	10.5595	0.000780336
SMPDL3B	GeneID:27293	1	28261504	28285663	24160	27	9.79311	rs3813804	28282206	0.1891	12.8613	0.000782167
XKR8	GeneID:55113	1	28286504	28294604	8101	25	9.31529	rs3813804	28282206	0.1891	12.8613	0.000782167
EYA3	GeneID:2140	1	28296855	28415148	118294	36	10.5781	rs3813804	28282206	0.1891	12.8613	0.000782167
RPL29P5	GeneID:646417	1	76047736	76048357	622	10	5.17653	rs211757	76037238	0.2855	10.8913	0.000783392
SLC44A5	GeneID:204962	1	75667816	76076799	408984	105	20.6936	rs211757	76037238	0.2855	10.8913	0.000783392
FOXJ1	GeneID:2302	17	74132414	74137380	4967	14	9.51413	rs881502	74152366	0.3158	11.3198	0.0007857
LOC100419889	GeneID:100419889	17	74141319	74141856	538	15	10.0969	rs881502	74152366	0.3158	11.3198	0.0007857
LOC100507218	GeneID:100507218	17	74136637	74150729	14093	20	11.076	rs881502	74152366	0.3158	11.3198	0.0007857
RNF157	GeneID:114804	17	74138534	74236390	97857	39	14.3194	rs881502	74152366	0.3158	11.3198	0.0007857
LOC100288425	GeneID:100288425	1	39423947	39424597	651	14	8.23137	rs10888603	39438617	0.3234	12.642	0.000785855
AKIRIN1	GeneID:79647	1	39456916	39471737	14822	19	5.58452	rs10888603	39438617	0.3234	12.642	0.000785855
PRAMEF11	GeneID:440560	1	12884468	12891264	6797	10	7.2724	rs1856638	12910136	0.02201	10.2501	0.000786164
LOC441870	GeneID:441870	1	12898323	12901236	2914	8	5.29963	rs1856638	12910136	0.02201	10.2501	0.000786164
HNRNPCL1	GeneID:343069	1	12907261	12908578	1318	6	4.52471	rs1856638	12910136	0.02201	10.2501	0.000786164
PRAMEF2	GeneID:65122	1	12916941	12921764	4824	6	4.52471	rs1856638	12910136	0.02201	10.2501	0.000786164
DNAH9	GeneID:1770	17	11501748	11873065	371318	142	44.1894	rs8082601	11515208	0.05631	11.148	0.000787867
NMUR2	GeneID:56923	5	151771102	151784840	13739	18	6.82525	rs6875501	151789808	0.09256	11.4616	0.000787867
QRSL1	GeneID:55278	6	107077441	107116292	38852	31	10.9141	rs1870867	107069273	0.4153	11.6612	0.000788022
LOC642587	GeneID:642587	1	209602168	209605894	3727	17	9.00111	rs2179654	209607771	0.3653	12.1264	0.000789578
MIR205	GeneID:406988	1	209605478	209605587	110	17	9.00111	rs2179654	209607771	0.3653	12.1264	0.000789578
LRFN5	GeneID:145581	14	42076764	42373752	296989	100	19.4626	rs1447580	42125591	0.3448	10.7346	0.000791452
OPCML	GeneID:4978	11	132284875	133402403	1117529	541	52.0546	rs4554901	133400279	0.07644	11.1211	0.000793493
LOC100128095	GeneID:100128095	11	132526971	133402733	875763	428	49.2801	rs4554901	133400279	0.07644	11.1211	0.000793493
EXOSC4	GeneID:54512	8	145133522	145135551	2030	17	7.39504	kgp20121998	145140501	0.01387	11.6972	0.000795545
GPAA1	GeneID:8733	8	145137524	145141119	3596	18	7.45881	kgp20121998	145140501	0.01387	11.6972	0.000795545
CYC1	GeneID:1537	8	145149960	145152428	2469	16	8.12489	kgp20121998	145140501	0.01387	11.6972	0.000795545
SHARPIN	GeneID:81858	8	145153536	145159140	5605	14	7.05664	kgp20121998	145140501	0.01387	11.6972	0.000795545
MAF1	GeneID:84232	8	145159305	145162515	3211	13	6.05664	kgp20121998	145140501	0.01387	11.6972	0.000795545
RNFT2	GeneID:84900	12	117176096	117291436	115341	51	18.5135	rs11829788	117214515	0.04027	10.7014	0.00079602
NELL1	GeneID:4745	11	20691117	21597232	906116	473	52.6562	rs1945424	21446808	0.2225	9.31489	0.000796813
KIRREL	GeneID:55243	1	157963063	158065846	102784	82	26.7971	rs36008419	158057633	0.2908	11.1937	0.000797448
DNAH3	GeneID:55567	16	20944476	21170762	226287	75	29.2951	rs1862268	21170237	0.2275	10.9553	0.000798403
TMEM159	GeneID:57146	16	21169912	21191937	22026	25	10.9038	rs1862268	21170237	0.2275	10.9553	0.000798403
GPA33	GeneID:10223	1	167022082	167059868	37787	41	13.2961	rs9287077	167071975	0.3211	12.0481	0.00079984
DUSP27	GeneID:92235	1	167064087	167098402	34316	48	18.786	rs9287077	167071975	0.3211	12.0481	0.00079984
SYNDIG1	GeneID:79953	20	24449835	24647167	197333	79	22.6652	rs6049760	24513596	0.1888	12.3226	0.0008
LOC100652930	GeneID:100652930	20	57292420	57294287	1868	16	9.10073	rs6070561	57294019	0.148	10.1359	0.000800961
WDR69	GeneID:164781	2	228736327	228789026	52700	44	9.05798	rs1715828	228758554	0.1467	11.9455	0.000810209
FRMD4A	GeneID:55691	10	13685706	14372866	687161	476	53.2137	rs17154092	13872101	0.01874	10.9106	0.000811359
ACCN1	GeneID:40	17	31340105	32483825	1143721	560	56.3713	rs17184364	31592750	0.07254	10.9264	0.000812018
ZNF672	GeneID:79894	1	249132530	249143714	11185	24	8.55387	rs12135449	249149486	0.1938	11.4695	0.000812513
ZNF692	GeneID:55657	1	249144203	249153315	9113	22	9.74297	rs12135449	249149486	0.1938	11.4695	0.000812513
TRNAL19	GeneID:100189199	1	249168054	249168159	106	17	8.64523	rs12135449	249149486	0.1938	11.4695	0.000812513
TRNAE24	GeneID:100189409	1	249168447	249168518	72	16	7.7169	rs12135449	249149486	0.1938	11.4695	0.000812513
ABCA2	GeneID:20	9	139901686	139923374	21689	31	15.4541	kgp9847974	139937795	0.01148	13.5395	0.000813835
FUT7	GeneID:2529	9	139924626	139927292	2667	25	13.2271	kgp9847974	139937795	0.01148	13.5395	0.000813835
C9orf139	GeneID:401563	9	139921916	139931234	9319	26	13.2271	kgp9847974	139937795	0.01148	13.5395	0.000813835
NPDC1	GeneID:56654	9	139933909	139940676	6768	31	14.2207	kgp9847974	139937795	0.01148	13.5395	0.000813835
ENTPD2	GeneID:954	9	139942553	139948505	5953	29	12.2207	kgp9847974	139937795	0.01148	13.5395	0.000813835
C9orf140	GeneID:89958	9	139956579	139965028	8450	23	11.1936	kgp9847974	139937795	0.01148	13.5395	0.000813835
MSH6	GeneID:2956	2	48010221	48034092	23872	22	10.0652	rs3136247	48013099	0.1094	11.7234	0.00081483
RPL36AP15	GeneID:100271325	2	48024893	48025279	387	20	9.25833	rs3136247	48013099	0.1094	11.7234	0.00081483
FAM76A	GeneID:199870	1	28052490	28089426	36937	22	6.65219	rs11247684	28102660	0.4418	9.20476	0.000816993
PRKCH	GeneID:5583	14	61788515	62017698	229184	137	31.4321	rs10133497	61848647	0.1253	11.8763	0.000822199
GP2	GeneID:2813	16	20321811	20338835	17025	25	12.1237	kgp16393729	20322602	0.028	11.0815	0.000822368
LOC285692	GeneID:285692	5	9641427	9790037	148611	69	26.0487	rs3094352	9763915	0.3973	11.775	0.000824232
DCLK2	GeneID:166614	4	150999426	151178609	179184	44	15.3127	rs7340876	151080475	0.1006	11.7649	0.000827986
IGF1	GeneID:3479	12	102789645	102874378	84734	32	12.5967	rs6219	102790192	0.07895	10.6232	0.000831082
GLTP	GeneID:51228	12	110288748	110318293	29546	20	6.67994	rs10850913	110312232	0.1341	10.882	0.000832813
OBSCN	GeneID:84033	1	228395861	228566575	170715	74	24.5225	rs1771461	228423464	0.3762	12.1224	0.00083682
SPRR4	GeneID:163778	1	152943128	152945069	1942	27	11.7948	rs1611766	152958045	0.02163	9.89554	0.00083875
SPRR1A	GeneID:6698	1	152956564	152958290	1727	30	11.0181	rs1611766	152958045	0.02163	9.89554	0.00083875
SPRR3	GeneID:6707	1	152974223	152976332	2110	23	8.55665	rs1611766	152958045	0.02163	9.89554	0.00083875
TRGV3	GeneID:6976	7	38398113	38398580	468	12	7.19059	rs2080284	38417556	0.4296	11.3859	0.000839631
TRGV2	GeneID:6974	7	38402465	38402929	465	14	8.69703	rs2080284	38417556	0.4296	11.3859	0.000839631
TRG@	GeneID:6965	7	38279625	38407656	128032	72	23.6379	rs2080284	38417556	0.4296	11.3859	0.000839631
TRGV1	GeneID:6973	7	38407187	38407656	470	14	8.18017	rs2080284	38417556	0.4296	11.3859	0.000839631
LOC100506776	GeneID:100506776	7	38381178	38418238	37061	36	17.568	rs2080284	38417556	0.4296	11.3859	0.000839631
AMPH	GeneID:273	7	38423297	38671167	247871	133	33.0488	rs2080284	38417556	0.4296	11.3859	0.000839631
LHX8	GeneID:431707	1	75594119	75627218	33100	16	8.18227	rs17622436	75589581	0.01119	11.0754	0.000839807
SGK223	GeneID:157285	8	8175258	8239257	64000	44	18.2292	rs6601694	8248058	0.1271	10.9349	0.000841043
HIF3A	GeneID:64344	19	46800303	46846690	46388	47	14.8111	rs7257842	46784760	0.4566	12.3481	0.000843704
RAI14	GeneID:26064	5	34656433	34832717	176285	91	29.4996	rs12153278	34817784	0.1396	11.1762	0.000844238
LOC100507362	GeneID:100507362	6	29497183	29501345	4163	134	134	rs6908631	29498423	0.1166	13.3174	0.000849798
GPR53P	GeneID:9292	6	29505589	29506428	840	124	124	rs6908631	29498423	0.1166	13.3174	0.000849798
ASTN2	GeneID:23245	9	119187504	120177317	989814	483	48.0385	rs9696212	119630148	0.2831	10.9809	0.000859291
RPL17P15	GeneID:100128117	2	120456165	120457766	1602	14	6.97055	rs13024399	120472261	0.2352	10.7056	0.000862441
METTL13	GeneID:51603	1	171750761	171766856	16096	36	10.817	rs12087804	171766352	0.0318	11.7153	0.000865239
RPS15P3	GeneID:391137	1	171771113	171783110	11998	19	8.18958	rs12087804	171766352	0.0318	11.7153	0.000865239
LOC343165	GeneID:343165	1	247393165	247394691	1527	14	8.40285	rs1778538	247412899	0.4501	12.6638	0.000867491
VN1R17P	GeneID:441931	1	247400526	247401152	627	17	8.13879	rs1778538	247412899	0.4501	12.6638	0.000867491
VN1R5	GeneID:317705	1	247419374	247420447	1074	18	8.35979	rs1778538	247412899	0.4501	12.6638	0.000867491
KDM4B	GeneID:23030	19	4969124	5153609	184486	58	18.5497	rs1017818	5155308	0.02455	10.5781	0.00087127
CELF2	GeneID:10659	10	11047259	11378674	331416	219	35.2157	rs4750039	11323049	0.18	10.4225	0.00087241
SNORA74A	GeneID:26821	5	138614469	138614668	200	4	3.21079	rs3805436	138632030	0.3626	10.874	0.000874699
ARID2	GeneID:196528	12	46123620	46301819	178200	23	12.2994	rs11183220	46237112	0.01584	11.5311	0.000878349
TXLNB	GeneID:167838	6	139561198	139613208	52011	36	16.5364	rs9385856	139625074	0.1978	11.6008	0.000884564
TRERF1	GeneID:55809	6	42192669	42419783	227115	82	25.8902	rs7764477	42270712	0.1119	10.9922	0.000886328
GRM5	GeneID:2915	11	88237744	88796816	559073	184	31.0921	rs12808245	88443301	0.02479	10.8579	0.000887115
CDYL2	GeneID:124359	16	80637675	80838175	200501	92	23.0297	rs16953969	80798534	0.01458	10.1172	0.000891266
LOC100131208	GeneID:100131208	20	10004460	10200151	195692	123	36.428	rs595987	10086954	0.07919	11.535	0.000892658
GDAP1	GeneID:54332	8	75262618	75279345	16728	26	10.7097	rs11987378	75272246	0.0856	11.482	0.000893455
ADAMTS12	GeneID:81792	5	33527286	33892124	364839	171	42.7993	rs6895632	33586675	0.1565	11.7181	0.000895656
LOC120449	GeneID:120449	11	43543526	43544814	1289	21	9.06389	rs10838120	43544831	0.1311	10.8481	0.000898473
MICAL2	GeneID:9645	11	12132138	12285332	153195	193	38.7868	rs11022193	12161625	0.08861	10.9846	0.000901307
IPO8	GeneID:10526	12	30781915	30848929	67015	41	9.48528	rs1054426	30823971	0.3316	10.9352	0.000903955
C1orf105	GeneID:92346	1	172389828	172437969	48142	41	16.1044	rs7551242	172445883	0.2554	10.5265	0.000904159
LOC100652897	GeneID:100652897	12	76451107	76452402	1296	15	9.53127	kgp8281931	76461257	0.1932	12.4787	0.000905387
TMTC2	GeneID:160335	12	83080934	83528065	447132	159	34.1165	rs7960298	83504828	0.2432	11.9511	0.000906618
LOC100652984	GeneID:100652984	21	16742841	16767376	24536	14	8.71432	rs1297247	16736037	0.06756	12.3229	0.000906618
OR2AL1P	GeneID:79547	11	105064827	105065763	937	10	6.30967	rs10895785	105048750	0.3443	10.1484	0.000907853
TDGF1P2	GeneID:22816	2	228733886	228735272	1387	15	4.67314	rs13400894	228723220	0.1743	9.82442	0.000913868
RPL31P39	GeneID:641790	7	124940517	124940958	442	11	8.56825	rs2402772	124958352	0.4377	10.9073	0.000917642
LOC100190924	GeneID:100190924	6	98626536	98627716	1181	8	4.56793	rs1487439	98611300	0.1972	10.0535	0.000917852
PLB1	GeneID:151056	2	28718938	28866654	147717	96	28.1587	rs11127176	28814683	0.3944	11.7046	0.000920387
EYA4	GeneID:2070	6	133562495	133853258	290764	131	28.9446	rs1338013	133550279	0.1366	12.3261	0.000921447
PRICKLE2	GeneID:166336	3	64079526	64211131	131606	112	25.2664	rs697270	64130521	0.1632	11.2624	0.000921871
MYBPC1	GeneID:4604	12	101988747	102079658	90912	66	17.8676	rs17417541	101976313	0.0229	10.1222	0.000923574
SNORD94	GeneID:692225	2	86362993	86363129	137	23	7.89146	rs7578194	86370684	0.1972	10.437	0.000923574
PTCD3	GeneID:55037	2	86333305	86369280	35976	32	8.7325	rs7578194	86370684	0.1972	10.437	0.000923574
IMMT	GeneID:10989	2	86371055	86422893	51839	40	12.2334	rs7578194	86370684	0.1972	10.437	0.000923574
MRPS6P4	GeneID:359782	12	89713076	89713383	308	16	8.9713	rs7294734	89702069	0.1113	10.4358	0.000923788
LOC100421308	GeneID:100421308	5	18909010	18909571	562	9	5.82519	rs11951878	18921988	0.1553	10.9558	0.000925283
BAAT	GeneID:570	9	104122699	104147287	24589	25	11.9211	rs17185855	104165360	0.1208	9.88163	0.000927214
MRPL50	GeneID:54534	9	104152249	104160919	8671	19	11.2364	rs17185855	104165360	0.1208	9.88163	0.000927214
ZNF189	GeneID:7743	9	104161163	104172942	11780	23	12.8967	rs17185855	104165360	0.1208	9.88163	0.000927214
ALDOB	GeneID:229	9	104182842	104198062	15221	28	13.6882	rs17185855	104165360	0.1208	9.88163	0.000927214
ZNF382	GeneID:84911	19	37096221	37119499	23279	15	6.83699	rs1234514	37118689	0.1798	12.0983	0.000929368
ZNF461	GeneID:92283	19	37128283	37157739	29457	15	5.89756	rs1234514	37118689	0.1798	12.0983	0.000929368
HSD17B2	GeneID:3294	16	82068858	82132139	63282	56	16.0482	rs9929929	82145305	0.0215	11.0316	0.00093633
PARK2	GeneID:5071	6	161768590	163148834	1380245	651	62.4842	rs10945801	162604633	0.09813	9.73478	0.000938086
GPR98	GeneID:84059	5	89854617	90460033	605417	187	38.8703	rs645652	89882327	0.06803	9.52337	0.000940513
GPR133	GeneID:283383	12	131438452	131626010	187559	130	30.9295	rs7489187	131626306	0.3378	12.5082	0.00094162
LOC100652960	GeneID:100652960	6	87141965	87142427	463	15	9.58226	rs9450448	87122261	0.1115	11.6154	0.000943841
EDIL3	GeneID:10085	5	83238126	83680611	442486	122	30.847	rs7725359	83226533	0.02944	12.4891	0.00094451
ARHGAP25	GeneID:9938	2	68961913	69053965	92053	81	23.7871	rs17036074	69062392	0.06775	10.9073	0.000947643
ANXA6	GeneID:309	5	150480267	150537443	57177	130	78.1387	rs17728511	150508459	0.03583	12.0957	0.000947643
RPS4XP16	GeneID:220433	13	52034631	52035516	886	6	4.24381	rs2026527	52055391	0.2004	10.8392	0.000947867
RFX7	GeneID:64864	15	56382731	56535483	152753	28	9.27264	rs2682053	56544917	0.2031	10.6896	0.000947867
WNT11	GeneID:7481	11	75897370	75917574	20205	30	13.022	rs12718487	75936131	0.4945	11.6052	0.000949217
TRNAP6	GeneID:100189072	11	75946557	75946628	72	21	9.72916	rs12718487	75936131	0.4945	11.6052	0.000949217
TRNAP14	GeneID:100189224	11	75946869	75946940	72	22	10.1781	rs12718487	75936131	0.4945	11.6052	0.000949217
LINC00323	GeneID:284835	21	42513427	42519991	6565	23	11.4269	rs17765000	42507156	0.01802	11.537	0.000950119
B3GALNT1	GeneID:8706	3	160801671	160823160	21490	28	10.7123	rs35064686	160815188	0.03909	11.1705	0.000950119
BAALC	GeneID:79870	8	104152921	104242533	89613	59	19.8494	rs10104097	104207451	0.1067	12.2689	0.000951022
LOC100130466	GeneID:100130466	1	227598326	227611483	13158	30	10.6502	rs4601553	227595966	0.2155	11.188	0.000951249
GPR85	GeneID:54329	7	112720468	112727833	7366	19	8.39531	rs1575014	112715738	0.08496	11.4328	0.000952381
SYNPR	GeneID:132204	3	63263914	63602597	338684	233	41.4782	rs17068830	63482649	0.06255	10.5953	0.000952608
CNOT3	GeneID:4849	19	54641436	54659446	18011	31	14.2514	rs1050527	54677167	0.1473	12.0373	0.000954882
LENG1	GeneID:79165	19	54659377	54663446	4070	26	12.1848	rs1050527	54677167	0.1473	12.0373	0.000954882
TMC4	GeneID:147798	19	54663833	54676944	13112	30	15.4498	rs1050527	54677167	0.1473	12.0373	0.000954882
MBOAT7	GeneID:79143	19	54677106	54693733	16628	36	17.7646	rs1050527	54677167	0.1473	12.0373	0.000954882
TSEN34	GeneID:79042	19	54694119	54698394	4276	30	14.7487	rs1050527	54677167	0.1473	12.0373	0.000954882
GAP43	GeneID:2596	3	115342151	115440334	98184	61	21.7063	rs1370807	115396581	0.1389	12.9307	0.00095511
ANKRD64	GeneID:55184	20	18364011	18447829	83819	40	11.9305	rs2424208	18454330	0.1555	11.7113	0.000961307
MIR3192	GeneID:100422875	20	18451259	18451335	77	17	7.04305	rs2424208	18454330	0.1555	11.7113	0.000961307
POLR3F	GeneID:10621	20	18448033	18465287	17255	24	7.9081	rs2424208	18454330	0.1555	11.7113	0.000961307
RPL21P3	GeneID:128760	20	18465869	18466711	843	19	6.48814	rs2424208	18454330	0.1555	11.7113	0.000961307
RBBP9	GeneID:10741	20	18467184	18477887	10704	22	6.32405	rs2424208	18454330	0.1555	11.7113	0.000961307
KBTBD8	GeneID:84541	3	67048727	67061634	12908	17	7.90856	rs7623808	67061289	0.2584	12.2559	0.000962232
RELL1	GeneID:768211	4	37592422	37687999	95578	90	26.1343	rs4482771	37634192	0.04132	11.7417	0.000968054
ITPA	GeneID:3704	20	3190056	3204506	14451	33	15.5086	rs6051657	3208399	0.2294	10.6133	0.000968289
SLC4A11	GeneID:83959	20	3208063	3219887	11825	29	13.7977	rs6051657	3208399	0.2294	10.6133	0.000968289
RPL31P13	GeneID:100270983	1	213602060	213602407	348	18	9.80361	rs320451	213617738	0.327	10.5956	0.000968992
EIF2B3	GeneID:8891	1	45316194	45452361	136168	37	9.69113	rs263955	45340703	0.07858	10.4884	0.000973947
GMEB2	GeneID:26205	20	62218955	62258381	39427	30	10.5123	rs2777935	62270487	0.1847	10.0241	0.00097561
LOC100505771	GeneID:100505771	20	62258587	62260061	1475	9	4.14748	rs2777935	62270487	0.1847	10.0241	0.00097561
STMN3	GeneID:50861	20	62271061	62284780	13720	14	7.22558	rs2777935	62270487	0.1847	10.0241	0.00097561
RTEL1-TNFRSF6B	GeneID:100533107	20	62289163	62330051	40889	34	14.7506	rs2777935	62270487	0.1847	10.0241	0.00097561
IL18BP	GeneID:10068	11	71709958	71713965	4008	18	7.90868	rs3829215	71707489	0.09654	11.5854	0.000976324
NUMA1	GeneID:4926	11	71713911	71791573	77663	22	9.22686	rs3829215	71707489	0.09654	11.5854	0.000976324
LOC441750	GeneID:441750	16	17046360	17047325	966	12	8.12918	rs8054368	17065427	0.3058	10.1235	0.000977517
SP3	GeneID:6670	2	174771187	174830430	59244	21	10.263	rs6721460	174844867	0.162	11.6253	0.000978953
IL9RP3	GeneID:729486	16	78928	86491	7564	8	6.02307	rs2541593	103423	0.245	11.8052	0.000984252
POLR3K	GeneID:51728	16	96979	103632	6654	19	10.4937	rs2541593	103423	0.245	11.8052	0.000984252
SNRNP25	GeneID:79622	16	103829	107669	3841	20	11.0706	rs2541593	103423	0.245	11.8052	0.000984252
RHBDF1	GeneID:64285	16	108058	122629	14572	29	14.0352	rs2541593	103423	0.245	11.8052	0.000984252
NACC2	GeneID:138151	9	138898383	138987131	88749	44	22.167	rs7862767	138997562	0.05095	10.5372	0.000984737
C9orf69	GeneID:90120	9	139006427	139010731	4305	12	7.12337	rs7862767	138997562	0.05095	10.5372	0.000984737
LOC100129999	GeneID:100129999	9	139014367	139016209	1843	12	7.01386	rs7862767	138997562	0.05095	10.5372	0.000984737
PCDP1	GeneID:200373	2	120302025	120414237	112213	31	10.1423	rs2587695	120321817	0.3074	11.5473	0.000985222
MYH1	GeneID:4619	17	10395624	10421859	26236	16	6.90474	rs17811250	10404046	0.02908	11.293	0.000985464
KIF3C	GeneID:3797	2	26149455	26205443	55989	30	11.6153	rs7603456	26191296	0.474	10.538	0.000988386
KLHDC10	GeneID:23008	7	129710349	129775560	65212	30	13.1618	rs10224467	129786815	0.4251	11.5669	0.000988386
TMEM209	GeneID:84928	7	129804555	129845338	40784	24	10.1304	rs10224467	129786815	0.4251	11.5669	0.000988386
LOC100505964	GeneID:100505964	2	4005245	4021622	16378	22	10.6116	rs11123625	4004899	0.155	10.3055	0.00099453
TRIM55	GeneID:84675	8	67039278	67087720	48443	33	9.81983	rs11997816	67087764	0.04404	10.8031	0.00099552
CRH	GeneID:1392	8	67088612	67090846	2235	21	6.9467	rs11997816	67087764	0.04404	10.8031	0.00099552
LOC100505659	GeneID:100505659	8	67104349	67109554	5206	25	9.03988	rs11997816	67087764	0.04404	10.8031	0.00099552
SH3GL3	GeneID:6457	15	84116091	84287495	171405	70	22.6889	rs11630983	84189439	0.1983	11.1214	0.000998004
FAR2	GeneID:55711	12	29376598	29487006	110409	50	12.21	rs11835370	29388296	0.08242	11.5347	0.000999001
PPP1R3G	GeneID:648791	6	5085720	5087455	1736	22	11.2618	rs685187	5106807	0.4537	11.4912	0.0009995
SMNDC1	GeneID:10285	10	112052798	112064707	11910	14	5.84535	rs1673667	112072649	0.1425	12.2836	0.00100376
STIP1	GeneID:10963	11	63953587	63972020	18434	16	8.13281	rs11603538	63986713	0.2987	9.5869	0.00100376
FERMT3	GeneID:83706	11	63974152	63991363	17212	25	10.8271	rs11603538	63986713	0.2987	9.5869	0.00100376
TRPT1	GeneID:83707	11	63991271	63993726	2456	23	10.0422	rs11603538	63986713	0.2987	9.5869	0.00100376
NUDT22	GeneID:84304	11	63993738	63997488	3751	23	10.0167	rs11603538	63986713	0.2987	9.5869	0.00100376
LOC100653007	GeneID:100653007	11	63995218	63998797	3580	24	10.0167	rs11603538	63986713	0.2987	9.5869	0.00100376
DNAJC4	GeneID:3338	11	63997753	64001753	4001	24	10.0167	rs11603538	63986713	0.2987	9.5869	0.00100376
VEGFB	GeneID:7423	11	64002266	64006259	3994	25	10.5898	rs11603538	63986713	0.2987	9.5869	0.00100376
SYNE1	GeneID:23345	6	152442819	152958534	515716	274	52.2025	rs12662994	152630946	0.04549	14.461	0.00100402
LOC100288542	GeneID:100288542	9	116521274	116521699	426	23	7.74649	rs7030932	116524226	0.1672	11.4647	0.00100553
ST3GAL3	GeneID:6487	1	44173218	44396831	223614	90	15.0108	rs2527776	44345292	0.1504	12.539	0.00100654
LOC100422637	GeneID:100422637	4	10286575	10287332	758	180	170.073	kgp7860056	10289700	0.09227	9.9005	0.00100654
LOC100422638	GeneID:100422638	4	10293815	10294396	582	171	163.348	kgp7860056	10289700	0.09227	9.9005	0.00100654
LOC100422639	GeneID:100422639	4	10296083	10297170	1088	173	169.616	kgp7860056	10289700	0.09227	9.9005	0.00100654
PCBP4	GeneID:57060	3	51991470	52001482	10013	19	7.63811	rs13099450	52013883	0.05447	12.6588	0.00100781
ABHD14B	GeneID:84836	3	52002526	52008646	6121	18	7.14482	rs13099450	52013883	0.05447	12.6588	0.00100781
ABHD14A-ACY1	GeneID:100526760	3	52009042	52023218	14177	18	7.14482	rs13099450	52013883	0.05447	12.6588	0.00100781
ACY1	GeneID:95	3	52017300	52023218	5919	14	6.13461	rs13099450	52013883	0.05447	12.6588	0.00100781
RPL29	GeneID:6159	3	52027644	52029958	2315	13	6.40511	rs13099450	52013883	0.05447	12.6588	0.00100781
RPL29P10	GeneID:100270973	3	52027765	52028142	378	13	6.40511	rs13099450	52013883	0.05447	12.6588	0.00100781
TXNDC3	GeneID:51314	7	37888199	37940003	51805	68	19.394	kgp2270429	37934146	0.05044	11.0293	0.00100985
SFRP4	GeneID:6424	7	37945534	37956525	10992	49	11.624	kgp2270429	37934146	0.05044	11.0293	0.00100985
RIN3	GeneID:79890	14	92980125	93155336	175212	96	33.9056	rs943662	93006216	0.409	10.5344	0.00101112
C5orf30	GeneID:90355	5	102594442	102614361	19920	12	5.27776	rs35797	102614327	0.2489	12.4516	0.00101446
PKNOX2	GeneID:63876	11	125034559	125303285	268727	151	29.7816	rs7108303	125026918	0.323	10.089	0.00101549
DACT1	GeneID:51339	14	59104757	59115039	10283	20	9.75236	rs863091	59112475	0.3874	10.2444	0.00101807
MYO5B	GeneID:4645	18	47349156	47721451	372296	203	35.1078	kgp15995405	47463727	0.0256	11.3166	0.00101833
BTNL2	GeneID:56244	6	32362513	32374900	12388	234	234	rs28366191	32364190	0.07179	10.2471	0.00101859
PAK7	GeneID:57144	20	9518037	9819687	301651	166	35.64	rs1119433	9782799	0.3672	11.1633	0.00102171
LOC388210	GeneID:388210	16	11452531	11484311	31781	38	15.6209	rs8044027	11498745	0.05786	12.1817	0.00102197
NDFIP1	GeneID:80762	5	141488324	141534008	45685	29	8.55032	rs17649451	141549536	0.07862	9.64761	0.00102643
LOC100505675	GeneID:100505675	5	141536664	141544770	8107	20	8.82854	rs17649451	141549536	0.07862	9.64761	0.00102643
SLC24A4	GeneID:123041	14	92788925	92967825	178901	119	29.4994	rs4904947	92972162	0.05558	10.0609	0.00102722
BIRC7	GeneID:79444	20	61867276	61871854	4579	32	13.0287	rs11697798	61891586	0.02495	11.6181	0.00102775
NKAIN4	GeneID:128414	20	61872136	61885892	13757	34	13.6973	rs11697798	61891586	0.02495	11.6181	0.00102775
FLJ16779	GeneID:100192386	20	61885330	61892967	7638	29	14.6636	rs11697798	61891586	0.02495	11.6181	0.00102775
ARFGAP1	GeneID:55738	20	61904165	61921142	16978	14	10.6426	rs11697798	61891586	0.02495	11.6181	0.00102775
THADA	GeneID:63892	2	43457975	43823185	365211	110	24.7723	rs10190311	43527736	0.2409	9.09351	0.00102801
LOC727884	GeneID:727884	12	42680713	42682359	1647	8	3.7862	rs7963469	42680559	0.3813	11.0853	0.00102828
SORBS2	GeneID:8470	4	186506598	186877870	371273	205	42.8141	rs13102445	186488834	0.01681	12.9483	0.00102828
TRNAC16	GeneID:100189197	4	124430005	124430076	72	13	6.92336	rs9307526	124418114	0.1068	10.4826	0.00102907
LOC100130357	GeneID:100130357	6	13279527	13295818	16292	40	11.8496	rs2439542	13311823	0.3429	9.98511	0.0010304
TBC1D7	GeneID:51256	6	13305183	13328787	23605	49	12.6702	rs2439542	13311823	0.3429	9.98511	0.0010304
HSDL1	GeneID:83693	16	84155744	84178800	23057	30	10.54	rs16962873	84181023	0.0111	10.4777	0.00103173
DNAAF1	GeneID:123872	16	84178865	84211524	32660	63	22.165	rs16962873	84181023	0.0111	10.4777	0.00103173
SPOCK1	GeneID:6695	5	136310987	136835018	524032	193	33.6957	rs11740681	136706160	0.02589	11.3098	0.00103173
YBX1P1	GeneID:50631	14	66479149	66480644	1496	14	8.10035	rs17103222	66499845	0.06877	9.86421	0.0010352
SPP1	GeneID:6696	4	88896802	88904563	7762	23	8.94301	rs17013609	88882095	0.04867	10.4008	0.00103573
LOC643582	GeneID:643582	18	66123187	66124107	921	25	13.384	rs3897843	66133833	0.1944	12.0727	0.00103815
BOC	GeneID:91653	3	112931375	113006306	74932	70	24.2688	rs9842173	112951608	0.4204	9.26567	0.0010395
TOMM22P3	GeneID:122038	13	33528194	33528595	402	30	13.7112	rs4943019	33514022	0.3899	9.80831	0.0010414
GRHL2	GeneID:79977	8	102504668	102681954	177287	106	28.1049	rs16868201	102700636	0.07397	10.4376	0.00104221
NCALD	GeneID:83988	8	102698770	103137135	438366	174	33.0543	rs16868201	102700636	0.07397	10.4376	0.00104221
LOC100130649	GeneID:100130649	2	85913059	85914315	1257	27	8.33957	rs4240202	85925680	0.4916	11.1055	0.00104248
GNLY	GeneID:10578	2	85921414	85925875	4462	28	8.19106	rs4240202	85925680	0.4916	11.1055	0.00104248
RNF149	GeneID:284996	2	101892063	101925178	33116	20	8.91267	rs2056717	101920279	0.2421	12.5967	0.0010433
POLR1A	GeneID:25885	2	86253451	86333278	79828	38	11.5052	rs311579	86299122	0.09643	9.94675	0.00105485
RPLP1P3	GeneID:127099	1	171793751	171794101	351	13	7.88259	rs12062177	171794160	0.03106	11.7153	0.00105597
DNM3	GeneID:26052	1	171810621	172381857	571237	156	33.5978	rs12062177	171794160	0.03106	11.7153	0.00105597
MAP3K1	GeneID:4214	5	56110900	56191979	81080	235	215.038	kgp2224828	56200366	0.01547	11.2739	0.00105876
C5orf35	GeneID:133383	5	56205087	56221359	16273	120	105.215	kgp2224828	56200366	0.01547	11.2739	0.00105876
MIER3	GeneID:166968	5	56215429	56247954	32526	163	141.63	kgp2224828	56200366	0.01547	11.2739	0.00105876
CCDC147	GeneID:159686	10	106113522	106214848	101327	44	19.2189	rs12250034	106173727	0.1213	10.4913	0.00105932
C12orf55	GeneID:144535	12	96883388	97079020	195633	61	16.9014	rs7953936	96865979	0.2716	11.7573	0.00105932
LOC339760	GeneID:339760	2	127646773	127659013	12241	27	9.19267	rs13382758	127667403	0.1391	9.36124	0.00106157
LOC100289170	GeneID:100289170	2	231812752	231822669	9918	22	11.2045	rs12611434	231829870	0.04775	9.88083	0.00106553
LOC348761	GeneID:348761	2	231849083	231860747	11665	30	17.2243	rs12611434	231829870	0.04775	9.88083	0.00106553
GRAMD1B	GeneID:57476	11	123396528	123493518	96991	108	61.9791	rs7950063	123399604	0.1096	10.7672	0.00106638
FOXC2	GeneID:2303	16	86600857	86602539	1683	25	13.9193	rs7185213	86619347	0.09339	12.9457	0.00106724
FOXL1	GeneID:2300	16	86612115	86615304	3190	35	14.2157	rs7185213	86619347	0.09339	12.9457	0.00106724
C8orf12	GeneID:83656	8	11225911	11296166	70256	78	24.3581	rs10102600	11285384	0.02841	11.2239	0.00106809
FAM167A	GeneID:83648	8	11278973	11324276	45304	58	21.5302	rs10102600	11285384	0.02841	11.2239	0.00106809
KCNQ3	GeneID:3786	8	133133105	133493004	359900	173	32.779	rs2469615	133150903	0.319	10.0646	0.00106809
NLRP4	GeneID:147945	19	56347944	56393221	45278	54	20.9636	rs302456	56392875	0.3244	11.1541	0.00106895
NLRP13	GeneID:126204	19	56407311	56443702	36392	55	19.8254	rs302456	56392875	0.3244	11.1541	0.00106895
CD82	GeneID:3732	11	44587141	44641339	54199	50	20.311	rs730129	44603328	0.4012	8.5935	0.00107239
GDI2P2	GeneID:100420259	1	72740226	72740840	615	16	7.86337	rs12127789	72740073	0.01403	10.0647	0.00107325
NEGR1	GeneID:257194	1	71868625	72748277	879653	219	36.8072	rs12127789	72740073	0.01403	10.0647	0.00107325
DCC	GeneID:1630	18	49866542	51062273	1195732	366	44.3779	rs7243931	50030722	0.1621	12.0808	0.00107411
PERP	GeneID:64065	6	138409642	138428660	19019	141	119.498	kgp9448009	138426976	0.4497	10.8242	0.00107469
RPL31P4	GeneID:729646	14	59261348	59261789	442	22	9.88658	rs10149208	59243338	0.239	9.24973	0.00107614
FAM24B-CUZD1	GeneID:100533195	10	124591671	124639157	47487	21	9.5846	rs11248317	124585833	0.1513	10.1971	0.00107643
ETNK1	GeneID:55500	12	22778076	22843608	65533	26	9.66718	rs10770923	22859238	0.127	11.0771	0.00107701
RPS27P22	GeneID:100131418	12	22875163	22875403	241	28	9.24745	rs10770923	22859238	0.127	11.0771	0.00107701
NACA2	GeneID:342538	17	59667794	59668563	770	20	8.99452	rs10515203	59665758	0.06852	11.5586	0.00107875
C3orf65	GeneID:646600	3	185431040	185435955	4916	17	11.28	rs17826758	185431283	0.07893	9.3672	0.00107962
LOC100506063	GeneID:100506063	13	113548736	113612478	63743	45	21.6187	rs7317062	113562425	0.1848	10.5567	0.00108137
RET	GeneID:5979	10	43572517	43625799	53283	73	51.4495	rs17158558	43620335	0.01508	12.1104	0.00108401
CSGALNACT2	GeneID:55454	10	43633934	43680750	46817	120	109.623	rs17158558	43620335	0.01508	12.1104	0.00108401
C20orf26	GeneID:26074	20	20033158	20341346	308189	198	34.8387	rs2179824	20141153	0.3225	10.9017	0.00108489
B4GALNT3	GeneID:283358	12	569543	671058	101516	81	29.693	rs12818044	622926	0.05808	10.3316	0.00108519
OLR1	GeneID:4973	12	10310899	10324790	13892	34	13.7258	rs4545645	10344387	0.2056	11.3378	0.00108755
C12orf59	GeneID:120939	12	10331557	10344403	12847	35	14.6076	rs4545645	10344387	0.2056	11.3378	0.00108755
CDCA7L	GeneID:55536	7	21940517	21985542	45026	49	19.2145	rs1128250	21956405	0.1215	10.5193	0.00108784
LOC100420549	GeneID:100420549	7	148861520	148862513	994	15	5.50864	rs10266404	148881537	0.05361	10.148	0.00108932
ZNF398	GeneID:57541	7	148823508	148880134	56627	24	6.35313	rs10266404	148881537	0.05361	10.148	0.00108932
ZNF282	GeneID:8427	7	148892577	148923339	30763	30	9.10531	rs10266404	148881537	0.05361	10.148	0.00108932
RGS5	GeneID:8490	1	163112089	163172963	60875	56	16.6637	rs1507735	163104848	0.2431	11.6243	0.00108962
CCDC69	GeneID:26112	5	150560613	150603654	43042	36	18.6272	rs12518395	150563302	0.0323	10.5886	0.00109111
ST3GAL2	GeneID:6483	16	70413338	70472991	59654	10	5.64241	rs11647932	70464818	0.02226	11.6497	0.00109349
RPS27P26	GeneID:100271583	16	70478577	70478815	239	5	3.52217	rs11647932	70464818	0.02226	11.6497	0.00109349
KRT18P12	GeneID:643471	1	214705488	214706867	1380	11	6.35337	rs17023147	214690584	0.09347	10.6689	0.00109559
PTPN14	GeneID:5784	1	214522039	214725024	202986	95	31.2766	rs17023147	214690584	0.09347	10.6689	0.00109559
SOX9	GeneID:6662	17	70117161	70122561	5401	17	6.88314	rs17246133	70140485	0.386	11.8436	0.001098
POLR3G	GeneID:10622	5	89770681	89810369	39689	28	10.4651	rs11743030	89798873	0.3308	11.1918	0.00110132
LYSMD3	GeneID:116068	5	89811444	89825401	13958	17	7.55076	rs11743030	89798873	0.3308	11.1918	0.00110132
RPL9	GeneID:6133	4	39455744	39460568	4825	23	8.3788	rs2259073	39475074	0.06151	10.7847	0.00110193
LIAS	GeneID:11019	4	39460665	39479273	18609	26	8.53361	rs2259073	39475074	0.06151	10.7847	0.00110193
LOC401127	GeneID:401127	4	39481875	39483525	1651	19	8.01504	rs2259073	39475074	0.06151	10.7847	0.00110193
SDC2	GeneID:6383	8	97505882	97624037	118156	87	23.3673	rs2582839	97558267	0.2892	10.741	0.00110957
TRIP4	GeneID:9325	15	64680003	64747502	67500	14	7.14421	rs9919981	64699398	0.4567	10.7951	0.00111359
FAM18A	GeneID:780776	16	10860533	10912621	52089	41	19.3896	rs4328439	10915516	0.4696	11.4315	0.00111638
LOC729945	GeneID:729945	16	10933455	10935410	1956	16	9.28382	rs4328439	10915516	0.4696	11.4315	0.00111638
RPSAP39	GeneID:100131161	4	81082207	81083235	1029	11	5.71323	rs13138779	81087073	0.1126	10.7698	0.00111669
PRDM8	GeneID:56978	4	81106424	81125483	19060	22	10.7736	rs13138779	81087073	0.1126	10.7698	0.00111669
SLC4A9	GeneID:83697	5	139739787	139754722	14936	9	5.40191	rs13171154	139761644	0.06547	10.2167	0.00111982
ANKHD1-EIF4EBP3	GeneID:404734	5	139781399	139929163	147765	28	9.09563	rs13171154	139761644	0.06547	10.2167	0.00111982
ITGA2	GeneID:3673	5	52285156	52390609	105454	67	19.4135	rs1109526	52387323	0.1987	12.0707	0.00112328
MOCS2	GeneID:4338	5	52393892	52405598	11707	30	13.9991	rs1109526	52387323	0.1987	12.0707	0.00112328
LOC257396	GeneID:257396	5	52405687	52410953	5267	30	14.0501	rs1109526	52387323	0.1987	12.0707	0.00112328
HOXC4	GeneID:3221	12	54410642	54449814	39173	27	12.1484	rs2067554	54455129	0.4599	12.61	0.00112423
LOC100240735	GeneID:100240735	12	54472623	54475607	2985	3	2.35887	rs2067554	54455129	0.4599	12.61	0.00112423
FLJ12825	GeneID:440101	12	54452038	54516018	63981	23	11.1974	rs2067554	54455129	0.4599	12.61	0.00112423
PTCHD3	GeneID:374308	10	27687117	27703297	16181	32	9.09691	rs11015752	27701920	0.01911	12.0381	0.00112454
PDIA5	GeneID:10954	3	122785856	122880953	95098	59	22.3051	rs6786428	122780470	0.4329	11.4786	0.00112613
BEND3	GeneID:57673	6	107386385	107435636	49252	34	16.7304	rs311227	107403141	0.1549	10.6627	0.00112644
RPL13AP14	GeneID:100271278	5	83042207	83042808	602	7	6.41752	rs980696	83047922	0.3816	10.8055	0.00112867
HEATR7B1	GeneID:339766	2	234684376	234742069	57694	140	37.3649	rs7603146	234731883	0.06258	12.4194	0.00113026
HJURP	GeneID:55355	2	234745486	234763212	17727	67	18.3582	rs7603146	234731883	0.06258	12.4194	0.00113026
AACSP1	GeneID:729522	5	178191862	178203277	11416	28	13.7947	rs6600955	178218204	0.4132	11.0561	0.0011309
ATP6V1C1	GeneID:528	8	104033248	104085285	52038	41	12.4036	rs11990933	104090932	0.1532	11.2767	0.0011309
PHLDB1	GeneID:23187	11	118477213	118528741	51529	28	12.3717	rs10790256	118534082	0.04588	11.9653	0.00113347
TREH	GeneID:11181	11	118528942	118550381	21440	21	7.58975	rs10790256	118534082	0.04588	11.9653	0.00113347
MSH5-C6orf26	GeneID:100532732	6	31707725	31732627	24903	78	55.1058	rs9461725	31745086	0.01873	10.1667	0.00113379
C6orf26	GeneID:401251	6	31730773	31732627	1855	54	36.8697	rs9461725	31745086	0.01873	10.1667	0.00113379
C6orf27	GeneID:80737	6	31733371	31745108	11738	55	43.0974	rs9461725	31745086	0.01873	10.1667	0.00113379
VARS	GeneID:7407	6	31745295	31763712	18418	61	52.5965	rs9461725	31745086	0.01873	10.1667	0.00113379
RPL13AP2	GeneID:326278	14	47669752	47670324	573	14	7.47202	rs12100502	47686180	0.06799	9.82705	0.00113636
MDGA2	GeneID:161357	14	47308826	48144157	835332	230	33.0899	rs12100502	47686180	0.06799	9.82705	0.00113636
NIPA2	GeneID:81614	15	23004684	23034427	29744	35	16.7715	rs11263683	23052632	0.4912	10.382	0.00113733
NIPA1	GeneID:123606	15	23043279	23086843	43565	25	13.9297	rs11263683	23052632	0.4912	10.382	0.00113733
FAM194A	GeneID:131831	3	150377675	150421742	44068	27	12.2642	rs9859732	150441617	0.1624	10.0181	0.00114155
LOC100128469	GeneID:100128469	3	150437540	150438628	1089	15	7.33765	rs9859732	150441617	0.1624	10.0181	0.00114155
SIAH2	GeneID:6478	3	150458910	150481263	22354	14	7.61937	rs9859732	150441617	0.1624	10.0181	0.00114155
CNTN3	GeneID:5067	3	74311722	74570343	258622	96	29.9976	rs10511036	74381659	0.1996	11.8553	0.0011422
FOXN3	GeneID:1112	14	89622516	90085494	462979	205	40.8941	rs8008871	89659812	0.2738	11.4082	0.00114416
TPM3	GeneID:7170	1	154127780	154164609	36830	19	8.93794	rs12026475	154160865	0.1792	11.7724	0.0011458
MIR190B	GeneID:100126346	1	154166141	154166219	79	10	5.33074	rs12026475	154160865	0.1792	11.7724	0.0011458
C1orf189	GeneID:388701	1	154171848	154178809	6962	14	6.72633	rs12026475	154160865	0.1792	11.7724	0.0011458
C1orf43	GeneID:25912	1	154179183	154193273	14091	16	8.32897	rs12026475	154160865	0.1792	11.7724	0.0011458
CEP152	GeneID:22995	15	49030135	49103343	73209	33	14.4384	rs10152692	49109933	0.02801	11.0472	0.0011458
LOC100506104	GeneID:100506104	15	49102895	49104106	1212	13	6.62587	rs10152692	49109933	0.02801	11.0472	0.0011458
SHC4	GeneID:399694	15	49115934	49255641	139708	78	23.5476	rs10152692	49109933	0.02801	11.0472	0.0011458
LOC100422204	GeneID:100422204	8	12815916	12819715	3800	27	10.1664	rs6999231	12817882	0.308	11.8119	0.0011458
KIAA1456	GeneID:57604	8	12803183	12887286	84104	96	23.3112	rs6999231	12817882	0.308	11.8119	0.0011458
DLG2	GeneID:1740	11	83166055	85338314	2172260	570	53.5869	rs11233691	83310263	0.1062	12.2645	0.00114646
ARHGAP24	GeneID:83478	4	86396284	86923823	527540	181	37.2429	rs723570	86832756	0.1375	11.316	0.00114943
OR10W1	GeneID:81341	11	58034264	58035732	1469	19	7.50972	rs10501370	58040621	0.03193	12.007	0.00115009
OR10Q2P	GeneID:81345	11	58059301	58060243	943	8	4.88309	rs10501370	58040621	0.03193	12.007	0.00115009
LOC285954	GeneID:285954	7	41733514	41818976	85463	38	16.4101	rs4720405	41806349	0.2318	11.3203	0.00115009
SLC43A2	GeneID:124935	17	1477696	1532130	54435	38	18.9387	rs8073151	1495834	0.4043	9.2681	0.00115274
SCTR	GeneID:6344	2	120197419	120282028	84610	54	20.6706	rs2579621	120294700	0.2223	11.0603	0.00115274
LOC100130894	GeneID:100130894	16	70788963	70807154	18192	17	9.81068	rs936305	70786632	0.0463	12.086	0.00115374
DYRK1B	GeneID:9149	19	40315990	40324841	8852	25	9.98825	rs17709725	40338923	0.01345	11.387	0.00115374
FBL	GeneID:2091	19	40325093	40337054	11962	25	10.8956	rs17709725	40338923	0.01345	11.387	0.00115374
FCGBP	GeneID:8857	19	40353963	40440533	86571	32	16.5314	rs17709725	40338923	0.01345	11.387	0.00115374
PSME2P4	GeneID:338096	4	37997072	37997886	815	16	7.20357	rs6835205	38007612	0.2093	10.5222	0.0011544
MRPS33P2	GeneID:359775	4	38008405	38008726	322	21	10.3392	rs6835205	38007612	0.2093	10.5222	0.0011544
TBC1D1	GeneID:23216	4	37892720	38140794	248075	125	32.2864	rs6835205	38007612	0.2093	10.5222	0.0011544
EXT1	GeneID:2131	8	118811602	119124058	312457	326	192.065	kgp12320176	119093332	0.03853	10.8527	0.00115507
AIPL1	GeneID:23746	17	6327059	6338519	11461	40	20.0138	rs4796330	6356818	0.2516	9.89825	0.00115607
FAM64A	GeneID:54478	17	6347735	6354385	6651	36	18.0752	rs4796330	6356818	0.2516	9.89825	0.00115607
PITPNM3	GeneID:83394	17	6354583	6459877	105295	68	24.6977	rs4796330	6356818	0.2516	9.89825	0.00115607
SNRPN	GeneID:6638	15	25068794	25664609	595816	201	40.5059	rs2030062	25133986	0.1692	11.7393	0.00115707
ZP4	GeneID:57829	1	238041164	238054222	13059	32	11.7052	rs2794847	238028729	0.09029	11.2226	0.00116144
LOC100130331	GeneID:100130331	1	238025475	238091621	66147	56	17.3169	rs2794847	238028729	0.09029	11.2226	0.00116144
LOC116437	GeneID:116437	12	131649556	131697476	47921	42	15.263	rs10848295	131632326	0.2112	11.495	0.00116448
FAM47E	GeneID:100129583	4	77172853	77204932	32080	38	12.732	rs1530297	77202861	0.4101	12.0409	0.00116618
LOC100131726	GeneID:100131726	8	124213412	124214983	1572	14	6.30631	rs3739291	124194968	0.04289	9.33499	0.00116652
FAM83A	GeneID:84985	8	124194752	124222318	27567	27	10.4707	rs3739291	124194968	0.04289	9.33499	0.00116652
TRIM11	GeneID:81559	1	228581377	228594517	13141	17	8.1354	rs513467	228587435	0.2746	10.149	0.0011672
TRIM17	GeneID:51127	1	228595636	228604583	8948	19	7.31418	rs513467	228587435	0.2746	10.149	0.0011672
RBM20	GeneID:282996	10	112404155	112599227	195073	132	31.026	rs10749041	112418778	0.4552	11.2895	0.00116925
MIR4523	GeneID:100616122	17	27717680	27717748	69	25	23.892	kgp14115968	27703615	0.0752	11.646	0.00116959
TAOK1	GeneID:57551	17	27717943	27878921	160979	124	106.646	kgp14115968	27703615	0.0752	11.646	0.00116959
LOC646348	GeneID:646348	10	37283951	37284515	565	10	5.24368	rs11010985	37287260	0.3095	11.3751	0.00117543
SORCS2	GeneID:57537	4	7194374	7744564	550191	419	54.6427	rs3913450	7274498	0.2205	10.0371	0.00117543
GFRA2	GeneID:2675	8	21549530	21646346	96817	34	14.9126	rs4739286	21578387	0.1274	9.84967	0.00117578
FAM171A1	GeneID:221061	10	15253642	15413058	159417	100	24.1223	rs4075162	15243746	0.1656	10.5221	0.00117682
TMEM184A	GeneID:202915	7	1581871	1596066	14196	29	10.3531	rs12702933	1604320	0.3966	12.4181	0.00117994
PSMG3	GeneID:84262	7	1606968	1609668	2701	21	11.1235	rs12702933	1604320	0.3966	12.4181	0.00117994
KIAA1908	GeneID:114796	7	1609709	1629262	19554	23	12.3932	rs12702933	1604320	0.3966	12.4181	0.00117994
LOC100421824	GeneID:100421824	8	54306795	54307931	1137	14	8.74776	rs6473821	54302434	0.1606	9.09722	0.00118871
ADCY8	GeneID:114	8	131792547	132052835	260289	129	29.7891	rs17224968	131777445	0.06207	10.5386	0.00119439
ST6GALNAC5	GeneID:81849	1	77333186	77529737	196552	63	21.8487	rs9728378	77375671	0.01546	11.8899	0.00119617
ALG12	GeneID:79087	22	50296852	50312106	15255	35	12.4366	rs8135120	50315228	0.4717	12.3804	0.00119725
CRELD2	GeneID:79174	22	50312283	50321186	8904	23	10.8085	rs8135120	50315228	0.4717	12.3804	0.00119725
NPW	GeneID:283869	16	2069521	2070756	1236	28	13.2116	rs41292293	2086966	0.01081	10.0071	0.00119796
SLC9A3R2	GeneID:9351	16	2076888	2089027	12140	28	15.008	rs41292293	2086966	0.01081	10.0071	0.00119796
NTHL1	GeneID:4913	16	2089816	2097867	8052	28	16.5274	rs41292293	2086966	0.01081	10.0071	0.00119796
TSC2	GeneID:7249	16	2097990	2138713	40724	42	20.8089	rs41292293	2086966	0.01081	10.0071	0.00119796
RPS20P29	GeneID:100271561	12	8013045	8013360	316	17	8.91316	rs7132415	7997547	0.4552	10.0519	0.00121065
SLC2A14	GeneID:144195	12	7966397	8025495	59099	39	17.0851	rs7132415	7997547	0.4552	10.0519	0.00121065
C17orf78	GeneID:284099	17	35732985	35749662	16678	13	8.30541	rs829165	35767603	0.06798	11.7328	0.00121065
ACACA	GeneID:31	17	35441927	35766902	324976	62	17.5811	rs829165	35767603	0.06798	11.7328	0.00121065
TADA2A	GeneID:6871	17	35766977	35837226	70250	22	9.01397	rs829165	35767603	0.06798	11.7328	0.00121065
CSF2RB	GeneID:1439	22	37309675	37336481	26807	39	18.2968	rs16997517	37333936	0.1093	11.4332	0.00121286
CSF2RBP1	GeneID:23772	22	37346572	37349765	3194	32	17.6838	rs16997517	37333936	0.1093	11.4332	0.00121286
KCNIP4	GeneID:80333	4	20730239	21950374	1220136	467	47.8906	rs13435894	21489082	0.1147	10.6159	0.00121766
GNG7	GeneID:2788	19	2511218	2646281	135064	68	28.9754	rs17755100	2512876	0.03308	10.253	0.00121803
CRTAM	GeneID:56253	11	122709255	122743347	34093	32	15.4471	rs4936757	122752714	0.1366	10.8165	0.00121914
C11orf63	GeneID:79864	11	122753473	122830430	76958	50	15.9783	rs4936757	122752714	0.1366	10.8165	0.00121914
NSMCE2	GeneID:286053	8	126104083	126379367	275285	69	19.6997	rs4350000	126273825	0.05053	10.9924	0.00121951
ENPP6	GeneID:133121	4	185009859	185139114	129256	79	24.303	rs12647212	185123138	0.2887	10.0811	0.00122137
WISP2	GeneID:8839	20	43343885	43356452	12568	24	13.7764	rs6130677	43347291	0.1795	9.56549	0.00122399
LOC100418882	GeneID:100418882	12	102623808	102624453	646	5	4.07186	rs7312533	102630296	0.09731	11.1573	0.00122474
NAV3	GeneID:89795	12	78225069	78606790	381722	158	33.8659	rs17223304	78470213	0.01888	11.0214	0.00123381
LOC100418754	GeneID:100418754	18	29775989	29776929	941	26	8.60997	rs16962801	29778090	0.2592	11.22	0.00123571
MEP1B	GeneID:4225	18	29769987	29800367	30381	40	11.5567	rs16962801	29778090	0.2592	11.22	0.00123571
C9orf30-TMEFF1	GeneID:100526694	9	103204188	103339918	135731	43	11.78	rs2780955	103349210	0.2848	11.2219	0.00123609
TMEFF1	GeneID:8577	9	103235520	103339918	104399	32	9.09719	rs2780955	103349210	0.2848	11.2219	0.00123609
MURC	GeneID:347273	9	103340336	103350180	9845	23	7.99778	rs2780955	103349210	0.2848	11.2219	0.00123609
LOC440337	GeneID:440337	16	6427285	6429682	2398	38	15.5457	rs8048501	6441868	0.3355	11.6922	0.00123762
ZNF143	GeneID:7702	11	9482512	9550071	67560	23	11.1964	rs12293264	9516186	0.01258	10.5334	0.00124031
KATNAL1	GeneID:84056	13	30776767	30881584	104818	54	19.5502	rs614986	30894735	0.02401	11.5841	0.00124146
LINC00427	GeneID:100507040	13	30890497	30894039	3543	12	7.7702	rs614986	30894735	0.02401	11.5841	0.00124146
LINC00426	GeneID:100188949	13	30914407	30948036	33630	25	8.64935	rs614986	30894735	0.02401	11.5841	0.00124146
KCNIP1	GeneID:30820	5	169780881	170163636	382756	223	43.2947	rs12523655	170034897	0.4123	10.7824	0.00124456
LDHBP3	GeneID:100129283	5	92176544	92177331	788	10	7.05556	rs888812	92186059	0.3294	10.5155	0.00124611
TLL2	GeneID:7093	10	98124363	98273683	149321	104	25.9759	rs10882807	98268119	0.3379	9.25995	0.00124766
TM9SF3	GeneID:56889	10	98277867	98346809	68943	39	11.4041	rs10882807	98268119	0.3379	9.25995	0.00124766
RNF144A	GeneID:9781	2	7057523	7184310	126788	82	22.4012	rs771312	7087782	0.1741	10.536	0.00125353
KCNMB4	GeneID:27345	12	70760062	70824978	64917	48	18.1994	rs10879133	70780460	0.1719	11.2257	0.00125668
SULT1C2	GeneID:6819	2	108905095	108926371	21277	52	23.7661	rs7590599	108915136	0.1674	11.5995	0.00125826
HDAC9	GeneID:9734	7	18126572	19036993	910422	363	44.8047	rs1178148	18778113	0.09142	10.3604	0.00126064
DHX8	GeneID:1659	17	41561334	41601680	40347	13	2.97539	rs12948043	41615830	0.319	12.0395	0.00126342
ETV4	GeneID:2118	17	41605211	41623762	18552	10	3.9233	rs12948043	41615830	0.319	12.0395	0.00126342
POLD3	GeneID:10714	11	74303629	74353765	50137	22	9.20167	rs9919666	74290881	0.3523	12.5673	0.00126382
PLIN4	GeneID:729359	19	4502192	4517716	15525	27	15.1677	rs10406628	4530261	0.4672	9.12242	0.00126462
PLIN5	GeneID:440503	19	4522543	4535208	12666	29	14.9456	rs10406628	4530261	0.4672	9.12242	0.00126462
LRG1	GeneID:116844	19	4537227	4540036	2810	24	11.8663	rs10406628	4530261	0.4672	9.12242	0.00126462
SEMA6B	GeneID:10501	19	4542600	4559771	17172	28	15.1287	rs10406628	4530261	0.4672	9.12242	0.00126462
CASP2	GeneID:835	7	142985308	143004789	19482	18	12.5734	rs10500136	143014244	0.4106	12.2023	0.00126502
HINT1P1	GeneID:730647	7	143009623	143010216	594	17	11.2535	rs10500136	143014244	0.4106	12.2023	0.00126502
CLCN1	GeneID:1180	7	143013219	143049097	35879	32	16.1253	rs10500136	143014244	0.4106	12.2023	0.00126502
DOK5	GeneID:55816	20	53092266	53267710	175445	100	22.1648	rs6098013	53102499	0.1469	10.71	0.00126542
MYT1	GeneID:4661	20	62795827	62873606	77780	51	21.1793	rs6122276	62851047	0.1385	10.4254	0.00126662
CHIT1	GeneID:1118	1	203185207	203198860	13654	44	21.4776	rs2486962	203191920	0.4761	8.78136	0.00126743
MIR3138	GeneID:100423011	4	10080235	10080316	82	103	95.4245	rs3822238	10099018	0.1059	10.2832	0.00127105
XYLT1	GeneID:64131	16	17196181	17564738	368558	158	37.6548	rs8062743	17379517	0.277	9.97827	0.00127755
MS4A18	GeneID:728588	11	60489669	60511467	21799	21	10.779	rs7948556	60517887	0.3703	8.95844	0.00127918
MS4A15	GeneID:219995	11	60524340	60544204	19865	33	17.2361	rs7948556	60517887	0.3703	8.95844	0.00127918
FIGN	GeneID:55137	2	164464118	164592513	128396	48	17.6684	rs2028406	164472105	0.4214	9.50643	0.00128041
RPL10P7	GeneID:442086	3	119354373	119354997	625	25	10.3692	kgp1490180	119361412	0.02187	12.0625	0.00128246
POPDC2	GeneID:64091	3	119360908	119379404	18497	45	11.1776	kgp1490180	119361412	0.02187	12.0625	0.00128246
C2CD4C	GeneID:126567	19	405443	409170	3728	25	17.5964	rs8112380	420755	0.3159	10.393	0.00128329
SHC2	GeneID:25759	19	416583	460996	44414	36	23.5739	rs8112380	420755	0.3159	10.393	0.00128329
DTD1	GeneID:92675	20	18568556	18744561	176006	75	15.5174	rs6136502	18726591	0.1268	9.42626	0.001287
C1orf38	GeneID:9473	1	28199055	28213196	14142	20	10.0072	rs11247696	28187716	0.01156	11.5813	0.00128866
TTC25	GeneID:83538	17	40086888	40117669	30782	19	10.6252	rs34353668	40120702	0.02653	10.9395	0.00128949
LOC100652963	GeneID:100652963	17	40121886	40123336	1451	15	9.49894	rs34353668	40120702	0.02653	10.9395	0.00128949
CNP	GeneID:1267	17	40118759	40129754	10996	16	9.76376	rs34353668	40120702	0.02653	10.9395	0.00128949
DNAJC7	GeneID:7266	17	40128439	40169715	41277	27	13.647	rs34353668	40120702	0.02653	10.9395	0.00128949
FAM8A3P	GeneID:100129594	2	150174907	150181365	6459	13	6.77626	rs12464726	150176769	0.2579	10.7466	0.00129116
LYPD6	GeneID:130574	2	150186499	150330662	144164	60	17.2649	rs12464726	150176769	0.2579	10.7466	0.00129116
SELT	GeneID:51714	3	150321066	150348234	27169	20	6.53138	rs13064363	150357070	0.07432	9.46497	0.00129241
ANGPTL5	GeneID:253935	11	101761405	101787253	25849	29	12.0421	rs17759114	101743792	0.02212	10.62	0.00129282
LOC100420575	GeneID:100420575	2	141655992	141656675	684	13	5.6657	rs10496859	141668678	0.2881	11.0602	0.00129492
LOC285696	GeneID:285696	5	17130137	17217531	87395	56	19.7988	rs2896245	17129725	0.4055	9.85966	0.00129702
ABCB1	GeneID:5243	7	87133179	87342639	209461	175	31.4833	rs28381737	87318841	0.01112	10.4727	0.00129702
RUNDC3B	GeneID:154661	7	87257729	87461613	203885	62	21.1015	rs28381737	87318841	0.01112	10.4727	0.00129702
LOC100289663	GeneID:100289663	4	138346580	138347096	517	15	8.18708	rs17049569	138346478	0.0108	10.5507	0.0012987
MYH9	GeneID:4627	22	36677323	36784063	106741	67	23.7173	rs5756130	36684331	0.1134	11.1388	0.00129912
MOV10L1	GeneID:54456	22	50528435	50600116	71682	45	14.3031	rs9617083	50560769	0.2178	11.9034	0.00129912
PRKD1	GeneID:5587	14	30045685	30396899	351215	91	25.6093	rs10131967	30391128	0.03493	12.5342	0.00130166
PITPNC1	GeneID:26207	17	65373924	65689647	315724	128	35.8311	rs35450736	65441311	0.2369	11.2131	0.00130293
THRB	GeneID:7068	3	24158644	24536313	377670	203	38.591	rs826217	24269789	0.298	11.5691	0.00130336
C10orf58	GeneID:84293	10	82168242	82192753	24512	27	9.77788	rs4934169	82203663	0.09658	10.5395	0.00130506
LOC646873	GeneID:646873	7	126935674	126936254	581	19	9.64783	rs10487475	126919592	0.06839	11.0165	0.00130933
BFSP2	GeneID:8419	3	133118790	133194056	75267	45	18.6874	rs931099	133179580	0.1511	10.6733	0.00132057
GPR6	GeneID:2830	6	110300298	110301923	1626	18	8.80906	rs2501172	110314783	0.09165	10.7671	0.00132538
TECTA	GeneID:7007	11	120973375	121061515	88141	49	15.1522	rs2155369	121038810	0.02667	10.3497	0.00132582
XKR4	GeneID:114786	8	56015017	56438714	423698	151	30.7732	rs4509295	56426065	0.03218	11.6761	0.00132582
KIAA0195	GeneID:9772	17	73452664	73496533	43870	27	9.69937	rs8078577	73464294	0.05683	9.13355	0.00133023
PAQR5	GeneID:54852	15	69591294	69699976	108683	43	14.9843	rs9635370	69665260	0.4547	11.7729	0.00133067
PER3	GeneID:8863	1	7844763	7905237	60475	50	18.1392	rs228651	7911099	0.1206	11.8836	0.001332
UTS2	GeneID:10911	1	7907672	7913551	5880	25	12.1391	rs228651	7911099	0.1206	11.8836	0.001332
GNG12	GeneID:55970	1	68167149	68299155	132007	63	18.971	rs663612	68164498	0.1257	10.4621	0.00134003
SHANK2	GeneID:22941	11	70313961	70935808	621848	208	38.3923	rs1004872	70948609	0.3101	10.3871	0.00134454
RPS20P8	GeneID:100271079	1	202969183	202969467	285	17	8.28362	rs782785	202988006	0.4728	9.10492	0.00134998
LOC401980	GeneID:401980	1	202955580	202976393	20814	28	12.2974	rs782785	202988006	0.4728	9.10492	0.00134998
TMEM183A	GeneID:92703	1	202976534	202993197	16664	25	11.7665	rs782785	202988006	0.4728	9.10492	0.00134998
LOC100507405	GeneID:100507405	1	203005844	203015635	9792	27	11.5303	rs782785	202988006	0.4728	9.10492	0.00134998
TFAP2A	GeneID:7020	6	10396916	10419797	22882	28	14.2257	rs480965	10387251	0.231	9.98348	0.00135272
RPL6P13	GeneID:643974	4	87791318	87792586	1269	17	8.11901	rs4508849	87795589	0.1346	9.07866	0.00135318
C4orf36	GeneID:132989	4	87797358	87813575	16218	19	8.79444	rs4508849	87795589	0.1346	9.07866	0.00135318
ENTPD3	GeneID:956	3	40428673	40470110	41438	18	4.99924	rs1105745	40436930	0.1649	10.1682	0.0013541
ENTPD3-AS1	GeneID:285266	3	40432442	40494799	62358	26	6.11139	rs1105745	40436930	0.1649	10.1682	0.0013541
VMP1	GeneID:81671	17	57784863	57917954	133092	31	9.21991	rs2333562	57833946	0.07031	9.7733	0.00135639
RPL32P27	GeneID:100271306	12	49297198	49297596	399	19	8.1334	rs10875883	49285390	0.1316	10.2953	0.00136054
CCDC65	GeneID:85478	12	49297893	49315359	17467	24	9.03971	rs10875883	49285390	0.1316	10.2953	0.00136054
MORN1	GeneID:79906	1	2252696	2322993	70298	59	22.2085	rs903901	2310193	0.0694	9.69588	0.0013624
RER1	GeneID:11079	1	2323214	2336883	13670	30	15.0423	rs903901	2310193	0.0694	9.69588	0.0013624
ATP11A	GeneID:23250	13	113344643	113541482	196840	90	27.1839	rs1320526	113560379	0.1662	9.58662	0.00136333
STK32B	GeneID:55351	4	5053527	5502725	449199	223	40.8785	rs1982349	5071688	0.06033	10.807	0.00137174
RN5S1	GeneID:100169751	1	228746013	228746133	121	9	5.54717	rs4653979	228742457	0.07553	9.35713	0.00137741
RN5S2	GeneID:100169753	1	228748254	228748374	121	8	5.52468	rs4653979	228742457	0.07553	9.35713	0.00137741
RN5S3	GeneID:100169754	1	228750495	228750615	121	7	5.48102	rs4653979	228742457	0.07553	9.35713	0.00137741
RN5S4	GeneID:100169755	1	228752736	228752856	121	6	5.09969	rs4653979	228742457	0.07553	9.35713	0.00137741
RN5S5	GeneID:100169756	1	228754977	228755097	121	5	4.24917	rs4653979	228742457	0.07553	9.35713	0.00137741
RN5S6	GeneID:100169757	1	228757192	228757312	121	5	4.24917	rs4653979	228742457	0.07553	9.35713	0.00137741
RN5S7	GeneID:100169758	1	228759412	228759532	121	3	2.88345	rs4653979	228742457	0.07553	9.35713	0.00137741
RN5S8	GeneID:100169759	1	228761654	228761774	121	1	1	rs4653979	228742457	0.07553	9.35713	0.00137741
RPL37P1	GeneID:140696	20	34176247	34176530	284	34	30.1577	kgp4335912	34185475	0.1723	9.50545	0.00138122
FER1L4	GeneID:80307	20	34146507	34195484	48978	93	80.798	kgp4335912	34185475	0.1723	9.50545	0.00138122
SPAG4	GeneID:6676	20	34203809	34208965	5157	20	13.4301	kgp4335912	34185475	0.1723	9.50545	0.00138122
GK5	GeneID:256356	3	141876369	141944449	68081	30	10.4422	rs13067957	141889009	0.08319	11.2017	0.00138408
ARSB	GeneID:411	5	78073032	78282357	209326	105	29.4462	rs10058261	78126375	0.05557	11.5148	0.00138889
L3MBTL4	GeneID:91133	18	5954705	6414910	460206	187	38.6776	rs11081225	6021598	0.1652	8.71581	0.00139082
C9orf150	GeneID:286343	9	12775012	12823059	48048	40	16.3151	rs495637	12842366	0.3327	12.7594	0.0013913
RPL31P35	GeneID:100271199	7	54724008	54724468	461	23	7.87889	rs535535	54711414	0.4765	9.6966	0.00139179
OR7A5	GeneID:26659	19	14937139	14939276	2138	23	11.2234	rs4374305	14954503	0.07418	9.85224	0.00139567
OR7A10	GeneID:390892	19	14951760	14952689	930	22	10.3277	rs4374305	14954503	0.07418	9.85224	0.00139567
OR7A8P	GeneID:26661	19	14962923	14963555	633	20	9.54952	rs4374305	14954503	0.07418	9.85224	0.00139567
OR7A2P	GeneID:390894	19	14974398	14976074	1677	20	10.2105	rs4374305	14954503	0.07418	9.85224	0.00139567
FMNL2	GeneID:114793	2	153191751	153506348	314598	134	29.5574	rs4664105	153224480	0.08053	9.88333	0.00139616
HMBOX1	GeneID:79618	8	28747911	28910242	162332	26	9.52758	rs2221894	28791159	0.3804	10.3188	0.0013986
LTA4H	GeneID:4048	12	96394611	96429365	34755	49	16.4269	rs2660895	96423447	0.2242	10.3211	0.00140351
TRNAD12	GeneID:100189239	12	96429799	96429870	72	21	11.3811	rs2660895	96423447	0.2242	10.3211	0.00140351
B3GALTL	GeneID:145173	13	31774112	31906413	132302	48	13.9259	rs11618433	31765139	0.0176	9.45494	0.001404
LRRTM4	GeneID:80059	2	76974849	77749502	774654	282	40.8684	rs12612861	76984330	0.0156	9.90568	0.00140499
MRPS10P5	GeneID:359754	9	37835818	37836396	579	4	2.86724	rs10116344	37832786	0.2901	9.87683	0.00140548
DCAF10	GeneID:79269	9	37800790	37867666	66877	22	8.84652	rs10116344	37832786	0.2901	9.87683	0.00140548
PRKCE	GeneID:5581	2	45879043	46415129	536087	307	42.2267	rs1597158	46338536	0.369	11.4133	0.00140598
MGRN1	GeneID:23295	16	4674825	4740975	66151	40	11.0661	rs7195693	4716992	0.1214	9.31565	0.00140795
LOC100421451	GeneID:100421451	18	48340758	48341909	1152	32	13.5755	rs17663175	48321764	0.02479	9.71721	0.00140795
LOC100506941	GeneID:100506941	11	114166777	114168862	2086	35	14.2246	rs1941400	114173835	0.1379	11.5378	0.00140944
NNMT	GeneID:4837	11	114166535	114183238	16704	43	16.7615	rs1941400	114173835	0.1379	11.5378	0.00140944
ENTPD6	GeneID:955	20	25176339	25207360	31022	25	12.3635	rs1044573	25206654	0.4865	10.9719	0.00140944
PCDH10	GeneID:57575	4	134070470	134112732	42263	25	13.443	rs10016648	134085312	0.1066	9.69395	0.00140944
ADH5P2	GeneID:343296	1	79986754	79988152	1399	12	5.71824	rs4506421	79983467	0.09345	10.5953	0.00141044
PRKAG2	GeneID:51422	7	151253200	151574316	321117	161	39.4572	rs13238117	151530671	0.1562	12.7941	0.00141143
DLEU7	GeneID:220107	13	51286759	51417885	131127	66	22.5926	rs10507567	51357533	0.08057	10.6663	0.00141243
ELF2P2	GeneID:260335	6	1512576	1515817	3242	29	12.4732	rs7741539	1505577	0.07198	10.7341	0.00141844
KBTBD3	GeneID:143879	11	105921825	105948465	26641	21	8.06634	rs1939784	105920979	0.1213	10.6027	0.00142045
RAB3IP	GeneID:117177	12	70132631	70216984	84354	46	11.3943	rs10879014	70195293	0.2395	9.21899	0.00142349
LOC283403	GeneID:283403	12	52599365	52604639	5275	26	12.8882	rs11170044	52607967	0.01257	11.5882	0.00142857
LOC283404	GeneID:283404	12	52604714	52617597	12884	28	12.2886	rs11170044	52607967	0.01257	11.5882	0.00142857
KRT7	GeneID:3855	12	52626954	52642709	15756	30	13.876	rs11170044	52607967	0.01257	11.5882	0.00142857
RAPH1	GeneID:65059	2	204298538	204400058	101521	19	8.98303	rs2469950	204335557	0.1773	10.5457	0.00142857
MYO3B	GeneID:140469	2	171034655	171511674	477020	254	45.4867	rs12692953	171345022	0.2533	10.1723	0.00143062
GFI1B	GeneID:8328	9	135854098	135867084	12987	36	15.3961	rs600277	135884605	0.078	10.0389	0.00143318
EEF1A1P5	GeneID:158078	9	135894822	135896562	1741	20	9.66188	rs600277	135884605	0.078	10.0389	0.00143318
CCR7	GeneID:1236	17	38710021	38721736	11716	14	8.44588	rs3136694	38709130	0.2501	9.03489	0.00143369
CHST8	GeneID:64377	19	34112861	34264414	151554	98	30.4517	rs10427014	34230154	0.01169	10.1287	0.00143472
CD22	GeneID:933	19	35820072	35838264	18193	29	15.9369	rs2239512	35831649	0.1619	9.39521	0.00143575
FFAR1	GeneID:2864	19	35842445	35843367	923	25	15.1674	rs2239512	35831649	0.1619	9.39521	0.00143575
FFAR3	GeneID:2865	19	35849488	35851391	1904	30	14.8159	rs2239512	35831649	0.1619	9.39521	0.00143575
OR2L2	GeneID:26246	1	248201474	248202607	1134	4	3.95933	rs12043704	248220954	0.01911	9.21961	0.00144092
OR2L3	GeneID:391192	1	248223984	248224922	939	9	5.95718	rs12043704	248220954	0.01911	9.21961	0.00144092
OR2L13	GeneID:284521	1	248100493	248264224	163732	64	24.3841	rs12043704	248220954	0.01911	9.21961	0.00144092
CNN2P3	GeneID:392343	9	69498585	69499487	903	1	1	rs28705319	69511741	0.03007	10.3174	0.00144456
LOC100132672	GeneID:100132672	9	69501018	69502207	1190	1	1	rs28705319	69511741	0.03007	10.3174	0.00144456
SPC25	GeneID:57405	2	169727401	169746944	19544	49	30.1691	kgp2223553	169753595	0.134	10.8209	0.00144613
G6PC2	GeneID:57818	2	169757750	169766510	8761	94	63.2812	kgp2223553	169753595	0.134	10.8209	0.00144613
RPL17P38	GeneID:100271417	12	108113341	108113940	600	9	5.5481	rs1045739	108127778	0.0641	10.8822	0.00145085
PRDM4	GeneID:11108	12	108126643	108154914	28272	14	6.55158	rs1045739	108127778	0.0641	10.8822	0.00145085
CHRDL2	GeneID:25884	11	74407474	74442186	34713	33	16.0972	rs12282262	74393938	0.3595	9.99454	0.00145191
RBFOX3	GeneID:146713	17	77085427	77478563	393137	291	50.7915	rs6501287	77191127	0.09439	9.67679	0.00145349
TYW1P1	GeneID:100533847	2	33342331	33344173	1843	25	12.458	rs218225	33335120	0.06798	12.1345	0.00145507
LTBP1	GeneID:4052	2	33172369	33624576	452208	185	34.0197	rs218225	33335120	0.06798	12.1345	0.00145507
GUCY2D	GeneID:3000	17	7905988	7923658	17671	21	10.0867	rs12602213	7940894	0.2858	10.8354	0.00145773
ALOX15B	GeneID:247	17	7942358	7952452	10095	24	10.7661	rs12602213	7940894	0.2858	10.8354	0.00145773
LOC100419353	GeneID:100419353	4	127027297	127028078	782	10	4.59828	rs4530647	127018677	0.1806	10.0323	0.00145826
FLJ32756	GeneID:642757	22	47311224	47311916	693	26	9.55722	rs6009040	47295656	0.2695	9.68371	0.00145879
TBC1D22A	GeneID:25771	22	47158518	47571342	412825	192	36.6045	rs6009040	47295656	0.2695	9.68371	0.00145879
RWDD4	GeneID:201965	4	184560789	184580331	19543	26	12.6227	rs10015804	184570715	0.2116	10.8743	0.00145879
C4orf41	GeneID:60684	4	184580446	184634745	54300	40	18.9228	rs10015804	184570715	0.2116	10.8743	0.00145879
DHFR	GeneID:1719	5	79922045	79950800	28756	23	7.06713	rs1650723	79922030	0.05068	10.2797	0.00146039
EDEM2	GeneID:55741	20	33703160	33735161	32002	82	65.145	kgp1643286	33713674	0.4539	10.3148	0.00146359
LOC100128788	GeneID:100128788	16	2787077	2802601	15525	20	11.459	rs8017	2821573	0.2579	8.952	0.00146466
LOC100652876	GeneID:100652876	16	2803132	2813855	10724	21	11.987	rs8017	2821573	0.2579	8.952	0.00146466
SRRM2	GeneID:23524	16	2802330	2821413	19084	24	12.9836	rs8017	2821573	0.2579	8.952	0.00146466
TCEB2	GeneID:6923	16	2821415	2827297	5883	23	13.7222	rs8017	2821573	0.2579	8.952	0.00146466
PRSS33	GeneID:260429	16	2833954	2836708	2755	19	12.1248	rs8017	2821573	0.2579	8.952	0.00146466
IGSF21	GeneID:84966	1	18434240	18704977	270738	206	41.1457	rs109489	18573022	0.1957	10.3686	0.0014652
HHATL	GeneID:57467	3	42734155	42744319	10165	21	11.3693	rs12487055	42757316	0.2987	11.791	0.00146628
CCDC13	GeneID:152206	3	42749874	42814745	64872	35	14.0967	rs12487055	42757316	0.2987	11.791	0.00146628
CD69	GeneID:969	12	9905082	9913497	8416	26	10.6472	rs3176787	9913134	0.4742	10.6591	0.00146735
PSG7	GeneID:5676	19	43428284	43441330	13047	7	4.40416	rs10406230	43458563	0.25	9.63471	0.00146843
CEACAMP7	GeneID:1095	19	43453655	43454567	913	7	4.82467	rs10406230	43458563	0.25	9.63471	0.00146843
GLB1L3	GeneID:112937	11	134146275	134189458	43184	43	15.2773	rs11223760	134208765	0.3093	9.50352	0.00146951
LOC100130507	GeneID:100130507	11	134205136	134208984	3849	20	12.0077	rs11223760	134208765	0.3093	9.50352	0.00146951
GLB1L2	GeneID:89944	11	134201768	134246218	44451	46	19.4981	rs11223760	134208765	0.3093	9.50352	0.00146951
LAMC3	GeneID:10319	9	133884504	133968446	83943	70	23.2292	rs7024108	133962930	0.2176	10.6469	0.00147765
AIF1L	GeneID:83543	9	133971863	133998539	26677	31	10.839	rs7024108	133962930	0.2176	10.6469	0.00147765
RG9MTD3	GeneID:158234	9	37753802	37778969	25168	29	12.753	rs1059059	37780558	0.3545	11.339	0.00148313
EXOSC3	GeneID:51010	9	37780308	37785067	4760	14	5.97492	rs1059059	37780558	0.3545	11.339	0.00148313
ZNF529	GeneID:57711	19	37034517	37096178	61662	28	8.94944	rs3745779	37064032	0.1786	12.6028	0.00148478
LINC00402	GeneID:100507612	13	74805581	74834113	28533	18	7.18518	rs2039342	74804797	0.01675	9.64557	0.0014892
LOC100128990	GeneID:100128990	10	89807938	89808443	506	27	10.1155	rs588307	89808124	0.2895	10.8719	0.00149254
C12orf48	GeneID:55010	12	102513956	102591298	77343	21	8.73069	rs10507144	102599937	0.1002	10.1679	0.00149533
PMCH	GeneID:5367	12	102590237	102591614	1378	9	4.21866	rs10507144	102599937	0.1002	10.1679	0.00149533
AHNAK	GeneID:79026	11	62201016	62314332	113317	52	21.7754	rs2513058	62230163	0.4312	8.60827	0.00149757
LOC100129078	GeneID:100129078	12	42305058	42306200	1143	17	8.02171	rs17604154	42287373	0.0198	10.388	0.0015015
GJB6	GeneID:10804	13	20796101	20806534	10434	22	10.6607	rs9509119	20824043	0.3482	10.076	0.00150263
DPYSL3	GeneID:1809	5	146770371	146889619	119249	41	15.8169	rs3213858	146779986	0.04213	11.547	0.00150263
EPHB2	GeneID:2048	1	23037331	23241823	204493	106	29.4603	rs893969	23132838	0.1399	9.31298	0.00150319
TEAD1	GeneID:7003	11	12695969	12966284	270316	109	22.8596	rs4319500	12928226	0.4024	10.2257	0.00150319
RPA2	GeneID:6118	1	28218049	28241236	23188	21	9.52736	rs11587393	28260320	0.01546	10.1917	0.00150546
ACTR6	GeneID:64431	12	100594574	100618201	23628	17	10.2182	rs12809469	100619090	0.05195	11.1262	0.00150546
PHC1	GeneID:1911	12	9067316	9094063	26748	30	8.86158	rs2377672	9112414	0.1074	8.84872	0.00151
M6PR	GeneID:4074	12	9092957	9102357	9401	22	6.63513	rs2377672	9112414	0.1074	8.84872	0.00151
NALCN	GeneID:259232	13	101706130	102068813	362684	214	37.8466	rs9585618	101724041	0.3912	10.7519	0.00151918
ENGASE	GeneID:64772	17	77071019	77084681	13663	29	13.2172	rs12602339	77080169	0.446	11.8221	0.00152964
LOC283867	GeneID:283867	16	65318402	65610203	291802	100	26.2689	rs1559348	65387237	0.05563	10.7043	0.00153022
STAU2	GeneID:27067	8	74332604	74659943	327340	110	24.1719	rs7823883	74419237	0.4704	9.25664	0.00153198
GRIP1	GeneID:23426	12	66741211	67072925	331715	144	31.0759	rs2270594	66786644	0.3825	9.78542	0.0015361
C12orf49	GeneID:79794	12	117153596	117175843	22248	27	11.6264	rs429963	117170989	0.3128	10.2592	0.00153669
ASAP1	GeneID:50807	8	131064353	131414217	349865	84	16.0122	rs3871	131056738	0.1571	9.78856	0.00153728
ELL2	GeneID:22936	5	95220802	95297775	76974	33	10.4089	rs13174591	95235516	0.01257	10.1982	0.00154381
CALHM3	GeneID:119395	10	105232561	105238997	6437	19	10.6043	rs7071247	105257786	0.2379	9.01522	0.00154619
NEURL	GeneID:9148	10	105253735	105352309	98575	54	18.3359	rs7071247	105257786	0.2379	9.01522	0.00154619
ALCAM	GeneID:214	3	105085713	105295744	210032	71	16.1975	rs13095274	105075089	0.3552	9.79269	0.0015534
RIMS2	GeneID:9699	8	104512976	105266656	753681	108	23.4593	rs1607910	104745597	0.3495	9.87411	0.00155521
GSTCD	GeneID:79807	4	106629941	106768882	138942	77	21.3569	rs2553444	106767490	0.01462	10.4972	0.00155642
PLCB4	GeneID:5332	20	9049701	9461463	411763	138	28.2833	rs6118554	9252504	0.2996	9.36758	0.00155763
RPL32P6	GeneID:100270888	1	27310090	27310515	426	7	4.09356	rs35308549	27329668	0.0433	9.01792	0.00156006
OSTCP2	GeneID:646567	1	27312388	27312843	456	6	4.12369	rs35308549	27329668	0.0433	9.01792	0.00156006
TRNP1	GeneID:388610	1	27320195	27327377	7183	7	4.90758	rs35308549	27329668	0.0433	9.01792	0.00156006
FAM46B	GeneID:115572	1	27331511	27339333	7823	9	6.478	rs35308549	27329668	0.0433	9.01792	0.00156006
LOC100507000	GeneID:100507000	7	137003339	137011700	8362	19	9.37768	rs13240024	137021176	0.0235	9.95474	0.0015625
PTN	GeneID:5764	7	136912088	137028546	116459	59	19.3444	rs13240024	137021176	0.0235	9.95474	0.0015625
GCNT1	GeneID:2650	9	79056582	79122332	65751	39	12.5797	rs11144899	79048714	0.4925	10.4798	0.00156433
RREB1	GeneID:6239	6	7107830	7252213	144384	53	19.004	rs1334577	7211751	0.157	11.4575	0.00156556
KIF25	GeneID:3834	6	168418553	168445769	27217	43	17.0491	rs2073634	168442765	0.01836	10.852	0.00156556
FRMD1	GeneID:79981	6	168456464	168479839	23376	44	15.5894	rs2073634	168442765	0.01836	10.852	0.00156556
MAGI3	GeneID:260425	1	113933475	114228545	295071	262	224.889	kgp22843079	114046371	0.01375	11.4636	0.00156924
DEPDC1	GeneID:55635	1	68939835	68962799	22965	25	9.26906	rs10493444	68939716	0.03814	12.5378	0.00157048
UGDH	GeneID:7358	4	39500375	39529218	28844	30	13.2442	rs2687964	39496272	0.06808	9.16182	0.00157356
TNFRSF13B	GeneID:23495	17	16842398	16875402	33005	34	16.0005	rs9891079	16890221	0.138	10.2651	0.00157418
C20orf196	GeneID:149840	20	5731043	5844558	113516	61	24.1536	rs6139852	5819023	0.03889	10.7604	0.00157604
RNF145	GeneID:153830	5	158584417	158637061	52645	85	75.7071	kgp4612470	158609616	0.02561	8.97174	0.00157978
KIF26B	GeneID:55083	1	245318287	245866428	548142	285	45.8507	rs1069232	245574714	0.3652	9.11892	0.0015804
CHI3L1	GeneID:1116	1	203148059	203155922	7864	84	54.7586	rs946264	203169492	0.2987	9.898	0.0015873
TNFRSF21	GeneID:27242	6	47199268	47277680	78413	34	15.6885	rs9473036	47216800	0.1498	10.4625	0.00159046
MIR218-1	GeneID:407000	4	20529898	20530007	110	28	14.6383	rs16869714	20528687	0.118	9.10034	0.00159172
SLIT2	GeneID:9353	4	20255235	20620788	365554	128	33.7237	rs16869714	20528687	0.118	9.10034	0.00159172
CDKL3	GeneID:51265	5	133634115	133702765	68651	18	7.49206	rs17165388	133638034	0.03596	8.80383	0.00159363
KLF15	GeneID:28999	3	126061478	126076236	14759	18	6.96398	rs6777173	126088338	0.268	12.1809	0.00159681
LOC100506907	GeneID:100506907	3	126082705	126112485	29781	25	12.2811	rs6777173	126088338	0.268	12.1809	0.00159681
KBTBD5	GeneID:131377	3	42727011	42733938	6928	26	12.6107	rs123509	42733468	0.08208	9.58382	0.0016
NUP37	GeneID:79023	12	102467970	102512361	44392	16	6.83124	rs10507139	102466992	0.1129	10.4736	0.00160578
GCM2	GeneID:9247	6	10873456	10882098	8643	30	14.2405	rs9366664	10892499	0.32	11.0375	0.00160966
SYCP2L	GeneID:221711	6	10887064	10974542	87479	66	21.9035	rs9366664	10892499	0.32	11.0375	0.00160966
BMP6	GeneID:654	6	7727011	7881961	154951	88	20.8003	rs98899	7739175	0.4389	11.2316	0.00161551
RPL9P23	GeneID:100131020	11	41557675	41560536	2862	15	5.90971	rs1457329	41560989	0.1171	8.68295	0.00162206
FAM123A	GeneID:219287	13	25742660	25745857	3198	22	12.5854	rs12428981	25754087	0.01173	10.6616	0.00162404
RHD	GeneID:6007	1	25598981	25656936	57956	3	2.72063	rs3093588	25669656	0.2722	9.74091	0.001628
TMEM50A	GeneID:23585	1	25664789	25688852	24064	6	3.99891	rs3093588	25669656	0.2722	9.74091	0.001628
RHCE	GeneID:6006	1	25688740	25747363	58624	8	4.71264	rs3093588	25669656	0.2722	9.74091	0.001628
LOC100505756	GeneID:100505756	18	66567018	66569492	2475	18	8.96288	rs17079874	66584076	0.07093	12.0259	0.00163399
CCDC102B	GeneID:79839	18	66382491	66722426	339936	132	33.4114	rs17079874	66584076	0.07093	12.0259	0.00163399
GCNT4	GeneID:51301	5	74323289	74326724	3436	13	5.47763	rs10052034	74342313	0.3098	9.89894	0.00163532
TPH1	GeneID:7166	11	18042084	18062335	20252	21	6.98668	rs1079785	18072273	0.311	9.96411	0.00164136
GAS2	GeneID:2620	11	22688160	22834547	146388	54	19.0454	rs10833823	22832056	0.08482	9.03552	0.00164136
SVIP	GeneID:258010	11	22843598	22851382	7785	15	5.7912	rs10833823	22832056	0.08482	9.03552	0.00164136
LARGE	GeneID:9215	22	33669062	34316416	647355	299	42.2008	rs5998964	33880290	0.06775	9.38667	0.00164406
COL25A1	GeneID:84570	4	109734972	110223799	488828	135	32.9661	rs12648799	109957769	0.02616	9.83496	0.00164474
DDAH1	GeneID:23576	1	85784168	86044046	259879	135	33.612	rs1146383	85918329	0.2868	9.49144	0.00164745
SHISA9	GeneID:729993	16	12995477	13334273	338797	144	36.0889	rs11075184	13279908	0.4897	8.39962	0.00164745
PADI6	GeneID:353238	1	17698741	17728195	29455	112	90.4339	kgp8994663	17719334	0.05548	10.6627	0.00165153
RCC2	GeneID:55920	1	17733251	17766220	32970	116	98.8539	kgp8994663	17719334	0.05548	10.6627	0.00165153
CACNA2D1	GeneID:781	7	81579418	82073031	493614	206	34.9911	rs4732461	82057406	0.0777	9.8086	0.00165221
CNDP1	GeneID:84735	18	72201692	72252261	50570	50	23.3965	kgp9842515	72238472	0.2037	9.26285	0.00165631
L3MBTL1	GeneID:26013	20	42136320	42170535	34216	21	9.86253	rs3761160	42187297	0.09031	9.17412	0.00165837
LOC100505763	GeneID:100505763	20	42178432	42179639	1208	22	12.6001	rs3761160	42187297	0.09031	9.17412	0.00165837
SGK2	GeneID:10110	20	42187635	42214273	26639	27	14.0639	rs3761160	42187297	0.09031	9.17412	0.00165837
TTLL5	GeneID:23093	14	76127551	76421425	293875	65	17.04	rs12887886	76167846	0.2138	9.2319	0.00165906
SRGAP1	GeneID:57522	12	64238541	64541613	303073	91	25.8514	rs7969810	64538378	0.1798	9.49734	0.00166667
DMRTA1	GeneID:63951	9	22446840	22452472	5633	93	79.6486	kgp10967856	22427918	0.2333	9.66318	0.00166875
PTK2B	GeneID:2185	8	27168999	27316908	147910	135	21.0313	rs2059970	27259426	0.1937	9.96147	0.00167364
VWA5B2	GeneID:90113	3	183948317	183960117	11801	18	9.9316	rs2668193	183936680	0.3649	8.15756	0.00167574
ANGPT1	GeneID:284	8	108261710	108510254	248545	111	25.8162	rs1157411	108490998	0.4581	10.2814	0.00167715
LOC100421071	GeneID:100421071	5	29848788	29849323	536	13	6.32054	rs16899516	29835608	0.1233	10.8277	0.00168848
RPS12P31	GeneID:100130192	19	33126984	33127381	398	21	8.28498	rs34174163	33110259	0.04613	11.4665	0.00169062
ANKRD27	GeneID:84079	19	33087907	33166102	78196	56	13.7591	rs34174163	33110259	0.04613	11.4665	0.00169062
PPARG	GeneID:5468	3	12329349	12475855	146507	186	26.199	rs1186464	12487511	0.03733	10.2164	0.00169133
GALNTL1	GeneID:57452	14	69726681	69821190	94510	60	20.1213	rs17836184	69782923	0.03658	9.3521	0.00169779
KRT8P20	GeneID:441218	7	38694744	38696462	1719	11	6.96158	rs17171430	38713605	0.04804	11.5352	0.00169851
ODZ4	GeneID:26011	11	78364328	79151695	787368	409	50.524	rs492504	79074266	0.2304	10.1326	0.00169924
GPRIN3	GeneID:285513	4	90165429	90229161	63733	57	23.2233	kgp11782470	90158274	0.09493	10.0374	0.00169924
KCNJ3	GeneID:3760	2	155555093	155713014	157922	76	21.0021	rs1823000	155611612	0.1697	9.53336	0.00169996
RNF213	GeneID:57674	17	78234667	78370086	135420	69	32.6728	rs4890018	78360001	0.0587	8.38533	0.00170285
LOC100294362	GeneID:100294362	17	78325630	78388968	63339	38	16.3665	rs4890018	78360001	0.0587	8.38533	0.00170285
ALX4	GeneID:60529	11	44282278	44331716	49439	54	19.1635	rs10769028	44297054	0.02695	10.4762	0.00170358
FLJ42842	GeneID:440446	17	49414076	49419932	5857	9	5.7558	rs6504708	49430764	0.1036	10.768	0.00170358
LOC100652927	GeneID:100652927	17	33842230	33864880	22651	21	8.96415	rs8070030	33864830	0.3031	11.2263	0.00171013
SLFN14	GeneID:342618	17	33875144	33885110	9967	21	6.90219	rs8070030	33864830	0.3031	11.2263	0.00171013
KLHL36	GeneID:79786	16	84682131	84695916	13786	22	10.0795	rs2303230	84693675	0.07466	10.6306	0.00171674
ANKRD30B	GeneID:374860	18	14748239	14852737	104499	24	11.0314	rs9963389	14753511	0.2664	8.22749	0.00171821
LOC100130161	GeneID:100130161	4	10168593	10169443	851	198	182.463	kgp10202158	10188801	0.09213	9.88835	0.00172117
LOC100129344	GeneID:100129344	4	10201453	10202219	767	153	147.59	kgp10202158	10188801	0.09213	9.88835	0.00172117
PWP1	GeneID:11137	12	108079590	108106257	26668	14	6.6871	rs2287214	108090518	0.06488	10.8822	0.00172191
LOC100128081	GeneID:100128081	7	28220076	28280996	60921	106	94.1396	kgp13611595	28208220	0.1344	9.6815	0.00172414
JARID2	GeneID:3720	6	15246527	15522253	275727	109	22.8057	rs2072819	15374962	0.4276	9.49262	0.00172488
FBXL19-AS1	GeneID:283932	16	30930640	30934590	3951	32	21.8217	kgp16485527	30949389	0.01521	11.0184	0.00172563
FBXL19	GeneID:54620	16	30935896	30960104	24209	46	31.7959	kgp16485527	30949389	0.01521	11.0184	0.00172563
ORAI3	GeneID:93129	16	30960405	30966259	5855	36	28.3308	kgp16485527	30949389	0.01521	11.0184	0.00172563
SETD1A	GeneID:9739	16	30968615	30995981	27367	63	49.2437	kgp16485527	30949389	0.01521	11.0184	0.00172563
KIRREL3	GeneID:84623	11	126293396	126870766	577371	300	44.1391	rs11220561	126494642	0.09711	8.70932	0.00172712
KLHDC4	GeneID:54758	16	87741418	87799598	58181	44	16.9764	rs6540080	87818569	0.08147	10.8435	0.00172936
CD300A	GeneID:11314	17	72462522	72480933	18412	27	10.9005	rs9302977	72472591	0.4384	8.55535	0.00173085
ROBO2	GeneID:6092	3	75955845	77699115	1743271	499	50.9157	rs4855997	77014498	0.2011	11.6397	0.00173762
2015-09-15	GeneID:9403	1	87328128	87380107	51980	19	5.45795	rs552483	87326018	0.4853	10.6395	0.00173913
ZRANB1	GeneID:54764	10	126630692	126676005	45314	38	10.803	rs12771627	126691180	0.06388	9.89104	0.00173913
CTBP2	GeneID:1488	10	126676418	126849624	173207	132	30.6392	rs12771627	126691180	0.06388	9.89104	0.00173913
PLEKHA7	GeneID:144100	11	16809207	17035963	226757	99	25.9716	rs740624	16852672	0.2278	8.95409	0.0017452
AK5	GeneID:26289	1	77747662	78025654	277993	153	28.1766	rs2689680	77748786	0.4827	9.01741	0.00174902
PTTG2	GeneID:10744	4	37962056	37962631	576	18	6.46428	rs2381131	37971275	0.2452	11.5664	0.00174902
HMGN2P8	GeneID:100288691	10	85841087	85842567	1481	16	8.15822	rs11599263	85824118	0.1406	10.0977	0.00174978
KCNB1	GeneID:3745	20	47988505	48099181	110677	65	17.6444	rs1062101	47980607	0.2248	9.84614	0.00175516
YWHAQP7	GeneID:100422674	12	77013160	77013825	666	5	3.41896	rs1512504	77027457	0.09339	10.2349	0.0017567
C17orf39	GeneID:79018	17	17942611	17971718	29108	13	6.25119	rs11658037	17966876	0.05093	9.65016	0.00175979
RNU7-65P	GeneID:100151663	6	49312462	49312521	60	14	7.10414	rs9369884	49294211	0.0256	10.1373	0.00176056
LOC100506731	GeneID:100506731	14	85990776	85996469	5694	25	9.8005	kgp19567427	85996332	0.06253	10.3514	0.00176134
FLRT2	GeneID:23768	14	85996488	86094270	97783	67	21.1285	kgp19567427	85996332	0.06253	10.3514	0.00176134
MIR3667	GeneID:100500882	22	49937041	49937114	74	25	14.3987	rs7289801	49933019	0.02667	10.3918	0.00176134
CALCOCO1	GeneID:57658	12	54104902	54121307	16406	32	13.4174	rs7970010	54119247	0.1974	11.6803	0.00176289
DKFZp686O1327	GeneID:401014	2	145425534	145834296	408763	94	21.4891	rs12691704	145822778	0.2563	12.7687	0.001766
LOC100505498	GeneID:100505498	2	145780804	145940212	159409	47	14.6014	rs12691704	145822778	0.2563	12.7687	0.001766
BMPR1B	GeneID:658	4	95679128	96079601	400474	122	27.7107	rs10516957	95949206	0.01973	10.5774	0.00176991
BIVM	GeneID:54841	13	103451399	103493888	42490	39	14.7689	rs4150280	103508068	0.1091	11.6267	0.00177069
BIVM-ERCC5	GeneID:100533467	13	103459496	103528351	68856	57	18.0852	rs4150280	103508068	0.1091	11.6267	0.00177069
ERCC5	GeneID:2073	13	103498191	103528351	30161	42	13.7606	rs4150280	103508068	0.1091	11.6267	0.00177069
CHRM2	GeneID:1129	7	136553399	136701771	148373	69	22.3259	rs36210736	136676988	0.0328	9.69635	0.00177699
ZNF114	GeneID:163071	19	48774654	48790863	16210	28	16.7326	kgp21388431	48789176	0.03268	8.87524	0.00177778
CCDC114	GeneID:93233	19	48799709	48823332	23624	32	16.7069	kgp21388431	48789176	0.03268	8.87524	0.00177778
ANKDD1B	GeneID:728780	5	74916140	74966865	50726	33	13.1031	rs6453139	74962768	0.03846	10.9991	0.00177936
POC5	GeneID:134359	5	74970023	75013313	43291	33	9.1319	rs6453139	74962768	0.03846	10.9991	0.00177936
WASF3	GeneID:10810	13	27187097	27263082	75986	52	15.6755	rs12875736	27213768	0.2469	9.06047	0.00178253
GRIN2D	GeneID:2906	19	48898132	48948188	50057	28	12.5258	rs10407689	48936806	0.08051	9.10691	0.00178651
GRWD1	GeneID:83743	19	48949030	48957164	8135	22	9.74224	rs10407689	48936806	0.08051	9.10691	0.00178651
FLJ45872	GeneID:401478	8	138821687	139095788	274102	125	26.4764	rs7842171	138846091	0.4448	10.6523	0.00178731
EBF2	GeneID:64641	8	25701573	25902392	200820	109	26.0967	rs17233617	25728494	0.03155	9.06286	0.00178971
CBFA2T2	GeneID:9139	20	32077928	32237837	159910	26	9.49149	kgp6728109	32077925	0.4422	9.82954	0.00179131
LOC100418924	GeneID:100418924	6	101878287	101879402	1116	18	7.88345	rs2225912	101860248	0.07632	9.90918	0.00179211
GRIK2	GeneID:2898	6	101846861	102517958	671098	223	35.3209	rs2225912	101860248	0.07632	9.90918	0.00179211
HAL	GeneID:3034	12	96367142	96390071	22930	38	13.7943	rs6538697	96403610	0.1836	11.2209	0.00179453
RPLP0P3	GeneID:122589	14	35857261	35858352	1092	22	12.1915	rs2057337	35840241	0.07666	9.27089	0.00179937
VPS41	GeneID:27072	7	38763543	38948800	185258	55	13.388	rs3779126	38793549	0.241	10.619	0.0018018
SOX5	GeneID:6660	12	23685231	24715380	1030150	490	54.5483	rs16926496	23791627	0.176	8.72222	0.00180261
RBM44	GeneID:375316	2	238707388	238751451	44064	27	14.9416	rs3769050	238769680	0.1705	10.1384	0.00180343
RAMP1	GeneID:10267	2	238768187	238820756	52570	40	19.1454	rs3769050	238769680	0.1705	10.1384	0.00180343
LOC100132707	GeneID:100132707	7	154720227	154741200	20974	24	9.72878	rs11771552	154708716	0.1771	8.68493	0.00180505
PLA2G6	GeneID:8398	22	38507502	38577836	70335	40	14.3115	rs2899297	38594668	0.3689	10.1841	0.0018075
MAFF	GeneID:23764	22	38597939	38612518	14580	20	9.79856	rs2899297	38594668	0.3689	10.1841	0.0018075
RPS10P21	GeneID:100271351	13	72487840	72488314	475	22	11.0342	rs1460452	72493098	0.2664	9.12346	0.00181406
LOC645415	GeneID:645415	11	18971994	18979430	7437	17	6.49651	rs4757741	18982634	0.1727	9.21605	0.00182066
LOC390101	GeneID:390101	11	18993283	18998617	5335	17	6.48372	rs4757741	18982634	0.1727	9.21605	0.00182066
IQCA1	GeneID:79781	2	237232794	237416092	183299	45	15.887	rs6709076	237405689	0.4261	8.82802	0.00182315
CXADR	GeneID:1525	21	18885224	18965897	80674	41	19.7984	rs2643075	18939708	0.01655	11.1691	0.00182315
LSAMP	GeneID:4045	3	115521210	116164385	643176	181	33.9907	rs9289034	115720093	0.2507	9.7255	0.00182315
ARHGEF19	GeneID:128272	1	16524599	16539104	14506	26	9.82202	rs24263	16522975	0.143	10.5939	0.00182648
DPF3	GeneID:8110	14	73136660	73360809	224150	115	29.0436	rs11628905	73290356	0.01326	12.4806	0.00182648
CACNB2	GeneID:783	10	18429606	18830688	401083	255	39.2152	rs1779237	18475947	0.3803	9.81757	0.00183318
ESRRG	GeneID:2104	1	216676588	217311097	634510	376	49.1712	rs10863285	217174168	0.4285	10.1001	0.0018357
MIR708	GeneID:100126333	11	79113066	79113153	88	20	7.33385	rs519985	79104058	0.481	8.43706	0.0018357
UST	GeneID:10090	6	149068271	149398126	329856	169	36.9452	rs12195841	149114488	0.04975	8.74668	0.00184332
GALNTL6	GeneID:442117	4	172734575	173961559	1226985	282	39.3655	rs1979931	172929844	0.3918	9.82665	0.00185443
SF3A2	GeneID:8175	19	2236816	2248678	11863	22	11.498	rs12985777	2268055	0.2932	9.61704	0.0018596
MIR4321	GeneID:100423031	19	2250638	2250717	80	19	11.0848	rs12985777	2268055	0.2932	9.61704	0.0018596
AMH	GeneID:268	19	2249113	2252072	2960	20	11.381	rs12985777	2268055	0.2932	9.61704	0.0018596
JSRP1	GeneID:126306	19	2252250	2256422	4173	24	12.7145	rs12985777	2268055	0.2932	9.61704	0.0018596
OAZ1	GeneID:4946	19	2269520	2273487	3968	20	13.1504	rs12985777	2268055	0.2932	9.61704	0.0018596
C19orf35	GeneID:374872	19	2274631	2282181	7551	20	11.8033	rs12985777	2268055	0.2932	9.61704	0.0018596
USP24	GeneID:23358	1	55532032	55681039	149008	55	15.6106	rs1165226	55608005	0.1941	8.85326	0.00186133
CMIP	GeneID:80790	16	81478775	81745367	266593	153	36.4498	rs866339	81467751	0.0323	10.4698	0.00186393
SLIT3	GeneID:6586	5	168093071	168728133	635063	352	50.8935	rs13173842	168524685	0.2382	9.99451	0.00186741
PTPN11	GeneID:5781	12	112856536	112947717	91182	16	6.75659	rs11066301	112871372	0.05645	9.7199	0.00186916
MUC16	GeneID:94025	19	8959520	9092018	132499	171	67.09	rs7255615	8993367	0.2349	8.92986	0.00187354
RALGAPA1	GeneID:253959	14	36007558	36278432	270875	40	12.1692	rs10147261	36198782	0.09696	9.66034	0.00187617
LOC400553	GeneID:400553	16	88121647	88134565	12919	32	12.7747	rs11117364	88132199	0.4852	11.4917	0.00187793
C6orf138	GeneID:442213	6	47845764	48036425	190662	50	14.2194	rs7742880	47864221	0.4163	9.96163	0.00187882
ZMAT4	GeneID:79698	8	40388109	40755343	367235	141	30.8094	rs13254457	40707884	0.2547	10.8853	0.0018797
IQCJ-SCHIP1	GeneID:100505385	3	158787041	159615155	828115	201	35.0397	rs2166989	158952768	0.1076	10.862	0.00188147
HSPD1P18	GeneID:100359397	5	135716704	135717199	496	8	4.07332	rs9327752	135724192	0.1139	11.9115	0.00188501
SAAL1	GeneID:113174	11	18101890	18127638	25749	18	10.04	rs6486406	18105871	0.3921	9.91477	0.00188679
HIGD1AP5	GeneID:100289300	11	18122973	18128393	5421	13	8.12565	rs6486406	18105871	0.3921	9.91477	0.00188679
LOC100533663	GeneID:100533663	3	186405118	186410295	5178	15	10.2492	rs7646517	186420170	0.3583	8.60327	0.00188679
KNG1	GeneID:3827	3	186435098	186462199	27102	43	12.9347	rs7646517	186420170	0.3583	8.60327	0.00188679
TMEM191A	GeneID:84222	22	21055402	21058891	3490	3	2.98176	rs5751800	21075537	0.3918	9.79864	0.00188857
PI4KA	GeneID:5297	22	21061979	21213070	151092	32	7.99403	rs5751800	21075537	0.3918	9.79864	0.00188857
KLC1	GeneID:3831	14	104095525	104167888	72364	47	14.9064	rs7155511	104077511	0.3978	8.96816	0.00189036
LOC729973	GeneID:729973	1	27975911	27976375	465	16	8.95856	rs11808439	27983008	0.2434	10.3795	0.00189125
IFI6	GeneID:2537	1	27992572	27998724	6153	19	9.88299	rs11808439	27983008	0.2434	10.3795	0.00189125
SOX30	GeneID:11063	5	157052687	157079428	26742	17	8.38008	rs12188040	157073747	0.01454	10.2112	0.00189484
C1orf126	GeneID:200197	1	15438311	15478960	40650	42	13.3635	rs532075	15427117	0.1643	8.3069	0.00191113
FAM57A	GeneID:79850	17	635847	646075	10229	31	14.5942	rs16955248	662373	0.04952	8.71197	0.00191205
GEMIN4	GeneID:50628	17	647661	655501	7841	25	12.8383	rs16955248	662373	0.04952	8.71197	0.00191205
DBIL5P	GeneID:100131454	17	655900	658576	2677	24	12.6344	rs16955248	662373	0.04952	8.71197	0.00191205
GLOD4	GeneID:51031	17	662549	685571	23023	31	15.7845	rs16955248	662373	0.04952	8.71197	0.00191205
MIR3691	GeneID:100500900	6	5148467	5148556	90	24	9.57733	rs9378939	5152786	0.4209	9.01177	0.00191571
C10orf112	GeneID:340895	10	19605329	20023407	418079	185	30.4	rs16918871	19786687	0.1389	9.93397	0.00191663
LOC643339	GeneID:643339	12	93397534	93771512	373979	137	34.7112	rs10777477	93581690	0.3135	11.0062	0.00191663
LOC100506049	GeneID:100506049	7	16566505	16621114	54610	51	18.4164	rs12669350	16576978	0.09819	10.0858	0.00191847
RNU7-64P	GeneID:100151662	2	85669041	85669098	58	16	7.72195	rs7571301	85685734	0.3349	8.88076	0.00192215
MFSD6	GeneID:54842	2	191273081	191367041	93961	40	12.0156	rs4853708	191307562	0.4769	9.52986	0.00192215
RPL17P45	GeneID:100271414	18	37723890	37724468	579	15	8.63348	rs4799285	37733933	0.2485	10.1876	0.00192771
KIAA0825	GeneID:285600	5	93486556	93954309	467754	84	26.7626	rs1841298	93589609	0.05191	10.5412	0.00193798
PDE1C	GeneID:5137	7	31792632	32338383	545752	265	39.3991	rs7792012	32206419	0.2108	10.7233	0.00193798
MIR3943	GeneID:100500829	7	43190494	43190593	100	35	13.72	rs10252555	43197076	0.2035	9.10293	0.00194175
HECW1-IT1	GeneID:100127950	7	43157495	43202786	45292	52	19.4082	rs10252555	43197076	0.2035	9.10293	0.00194175
HECW1	GeneID:23072	7	43152198	43602938	450741	195	40.0509	rs10252555	43197076	0.2035	9.10293	0.00194175
RGS9BP	GeneID:388531	19	33166313	33169206	2894	14	5.32662	rs259294	33169003	0.3471	10.0163	0.00194647
HHIPL2	GeneID:79802	1	222695602	222721444	25843	20	11.464	rs17463531	222718314	0.05409	10.0478	0.00194742
ZNF611	GeneID:81856	19	53206066	53238307	32242	22	12.596	rs4801931	53236246	0.3136	8.99403	0.00194837
PTPN4	GeneID:5775	2	120517207	120735037	217831	25	10.6088	rs13000543	120719379	0.2413	10.2987	0.00195027
SYNGR1	GeneID:9145	22	39745954	39781593	35640	29	12.3669	rs5757637	39758541	0.09081	8.92972	0.00195122
DNTTIP2	GeneID:30836	1	94335014	94344762	9749	25	6.67825	rs2235970	94345137	0.4204	10.0332	0.00195408
GCLM	GeneID:2730	1	94352590	94375012	22423	32	7.28759	rs2235970	94345137	0.4204	10.0332	0.00195408
TOX2	GeneID:84969	20	42543492	42698256	154765	104	27.7819	rs11086907	42553437	0.1646	9.20171	0.00195599
EIF2C2	GeneID:27161	8	141541264	141645646	104383	53	17.7356	rs6985156	141595023	0.0639	9.68319	0.00196175
CPXM2	GeneID:119587	10	125505152	125651500	146349	85	27.9455	rs1896384	125486119	0.2061	8.03266	0.00196657
OVCH1	GeneID:341350	12	29580489	29650619	70131	83	24.3443	rs822876	29653718	0.1554	8.23862	0.00196754
TMTC1	GeneID:83857	12	29653746	29937692	283947	160	34.2624	rs822876	29653718	0.1554	8.23862	0.00196754
SORD2	GeneID:653381	15	45117697	45139761	22065	8	5.04222	rs4485326	45099285	0.2406	11.224	0.00197531
ROS1	GeneID:6098	6	117609530	117747018	137489	76	26.5317	rs765516	117728118	0.2267	9.90769	0.00197824
ZNF793	GeneID:390927	19	37997841	38034239	36399	19	8.38117	rs4803216	38033674	0.1799	9.6053	0.00198118
LOC400692	GeneID:400692	19	38036372	38040067	3696	14	6.51017	rs4803216	38033674	0.1799	9.6053	0.00198118
LOC100507433	GeneID:100507433	19	38039851	38078249	38399	24	8.74477	rs4803216	38033674	0.1799	9.6053	0.00198118
LOC100420404	GeneID:100420404	8	9311804	9314336	2533	18	7.26712	rs7817527	9294964	0.2656	12.8791	0.00198118
ZBTB38	GeneID:253461	3	141043055	141168634	125580	268	235.946	rs7636914	141158614	0.1572	10.1302	0.00198413
GNA14	GeneID:9630	9	80037995	80263232	225238	139	30.8148	rs17788791	80213743	0.02879	8.84492	0.00198511
FGGY	GeneID:55277	1	59762625	60228402	465778	142	32.8151	rs1039098	59873687	0.02764	9.41244	0.0019861
GLRX2	GeneID:51022	1	193065600	193075244	9645	15	5.07888	rs12123511	193083501	0.04641	10.2523	0.0019861
CDC73	GeneID:79577	1	193091088	193223945	132858	30	7.23916	rs12123511	193083501	0.04641	10.2523	0.0019861
FLJ46010	GeneID:401191	5	65492117	65867801	375685	139	29.0972	rs4547878	65835876	0.03426	9.98823	0.00198708
ZCCHC7	GeneID:84186	9	37120469	37358146	237678	44	12.5051	rs10114166	37300655	0.08216	9.56761	0.00198708
INSL3	GeneID:3640	19	17927322	17932320	4999	25	17.5065	rs3212752	17948732	0.2541	10.0906	0.00199005
JAK3	GeneID:3718	19	17935591	17958841	23251	35	20.616	rs3212752	17948732	0.2541	10.0906	0.00199005
RPS26P27	GeneID:100271237	5	80151324	80151658	335	10	5.29433	rs245369	80137400	0.123	9.39029	0.00199402
MSH3	GeneID:4437	5	79950294	80172634	222341	58	13.7678	rs245369	80137400	0.123	9.39029	0.00199402
MIR4481	GeneID:100616320	10	12695137	12695196	60	25	9.70853	rs11257933	12702068	0.05482	9.25267	0.001998
CAMK1D	GeneID:57118	10	12391583	12871735	480153	340	47.3569	rs11257933	12702068	0.05482	9.25267	0.001998
ATG4C	GeneID:84938	1	63249777	63330941	81165	32	9.08153	rs17316337	63268989	0.0234	9.51042	0.001999
TMEM132D	GeneID:121256	12	129556271	130388212	831942	477	53.0634	rs10847782	129631493	0.2412	7.61863	0.002002
COL16A1	GeneID:1307	1	32117848	32169768	51921	35	17.6339	rs10914472	32181220	0.1981	10.4702	0.002003
BAI2	GeneID:576	1	32192718	32229648	36931	20	9.91123	rs10914472	32181220	0.1981	10.4702	0.002003
SEMA3C	GeneID:10512	7	80371854	80548667	176814	61	23.4562	rs1880959	80427495	0.1031	13.3831	0.00200702
TMEM114	GeneID:283953	16	8619502	8622226	2725	16	6.59496	rs4580141	8615209	0.3293	9.68519	0.00201207
EXT2	GeneID:2132	11	44117099	44266980	149882	53	16.0182	rs35436405	44146513	0.0228	8.78964	0.00201309
LOC100286942	GeneID:100286942	15	68266155	68266965	811	11	6.15341	rs338342	68272052	0.2234	9.02105	0.00201511
LOC339685	GeneID:339685	22	47741321	47769291	27971	21	11.1088	rs713983	47767893	0.3238	10.3754	0.0020284
FHL2	GeneID:2274	2	105977283	106055230	77948	52	19.9205	rs11680431	106050658	0.01034	10.6387	0.00202943
VLDLR	GeneID:7436	9	2621793	2654485	32693	60	21.1623	rs34745933	2653719	0.03651	10.0538	0.00203046
NTRK2	GeneID:4915	9	87283466	87638505	355040	131	30.481	rs3780634	87488718	0.2115	9.31954	0.00203355
LINC00113	GeneID:54088	21	29094698	29123552	28855	24	10.5638	rs1431359	29142806	0.4169	9.4034	0.0020377
GAPDHP53	GeneID:100421318	20	24426048	24426950	903	25	8.02039	rs6049700	24430014	0.2827	10.3413	0.00204186
UQCC	GeneID:55245	20	33890369	33999945	109577	154	131.495	kgp12278209	33943281	0.1567	9.62923	0.0020429
AKAP11	GeneID:11215	13	42846289	42897403	51115	36	14.7811	rs12861586	42910464	0.1953	9.3636	0.00204394
TCHP	GeneID:84260	12	110338079	110355874	17796	25	8.27998	rs2292354	110368201	0.1405	11.2903	0.00204499
GIT2	GeneID:9815	12	110367607	110434194	66588	28	7.28789	rs2292354	110368201	0.1405	11.2903	0.00204499
SEMA6C	GeneID:10500	1	151104161	151119140	14980	20	9.62038	rs12060785	151135818	0.2069	9.91949	0.00204604
TNFAIP8L2-SCNM1	GeneID:100534012	1	151129105	151142773	13669	19	9.63205	rs12060785	151135818	0.2069	9.91949	0.00204604
LYSMD1	GeneID:388695	1	151132224	151138424	6201	18	9.7663	rs12060785	151135818	0.2069	9.91949	0.00204604
SCNM1	GeneID:79005	1	151138498	151142773	4276	15	8.58388	rs12060785	151135818	0.2069	9.91949	0.00204604
TMOD4	GeneID:29765	1	151142463	151148547	6085	16	8.43783	rs12060785	151135818	0.2069	9.91949	0.00204604
VPS72	GeneID:6944	1	151148934	151162640	13707	17	7.23657	rs12060785	151135818	0.2069	9.91949	0.00204604
CYP7B1	GeneID:9420	8	65508529	65711348	202820	105	20.7328	rs11984829	65655434	0.4804	9.19129	0.00205023
SNX29	GeneID:92017	16	12146055	12668146	522092	313	39.2319	rs9939547	12653549	0.4689	8.77391	0.00205233
RAC1P2	GeneID:442775	4	46725687	46726624	938	6	3.90641	rs11733375	46718671	0.3031	9.94569	0.00205233
COX7B2	GeneID:170712	4	46736844	46847031	110188	20	8.92007	rs11733375	46718671	0.3031	9.94569	0.00205233
ABLIM3	GeneID:22885	5	148521054	148639999	118946	60	17.7777	rs11168092	148520669	0.07066	9.66348	0.00205339
PRKCB	GeneID:5579	16	23847300	24231932	384633	148	35.0052	rs17811655	24023397	0.02614	11.3635	0.00205973
ZBTB20	GeneID:26137	3	114056941	114866127	809187	183	35.9922	rs1290894	114353140	0.4281	8.65979	0.00206505
RYBP	GeneID:23429	3	72423744	72495774	72031	39	14.5394	rs9809007	72407980	0.0124	10.6128	0.00206718
ZNF542	GeneID:147947	19	56879468	56891197	11730	30	14.3304	kgp21331153	56901457	0.1017	9.69744	0.00207254
ZNF582	GeneID:147948	19	56894648	56904889	10242	31	14.5745	kgp21331153	56901457	0.1017	9.69744	0.00207254
LOC386758	GeneID:386758	19	56905045	56910544	5500	25	12.9497	kgp21331153	56901457	0.1017	9.69744	0.00207254
ZNF583	GeneID:147949	19	56915383	56936400	21018	27	12.6369	kgp21331153	56901457	0.1017	9.69744	0.00207254
FKBP11	GeneID:51303	12	49315742	49319330	3589	19	7.18263	rs7296569	49304223	0.07091	11.0179	0.00207684
LRFN3	GeneID:79414	19	36428022	36436097	8076	10	7.09859	rs11882386	36428708	0.3457	9.2144	0.00208225
LOC338862	GeneID:338862	13	69435416	69459457	24042	28	10.2918	rs2492576	69443592	0.1252	9.46602	0.00208333
ENOX1	GeneID:55068	13	43787661	44361116	573456	221	38.5014	rs895040	43791459	0.2784	9.58288	0.00209205
MEIS1	GeneID:4211	2	66662532	66799891	137360	170	116.594	rs6745338	66796700	0.02165	10.1723	0.00209644
C15orf60	GeneID:283677	15	73735499	73852354	116856	32	15.0496	rs16958010	73857048	0.07513	9.41066	0.00210416
NPTN	GeneID:27020	15	73852344	73925753	73410	22	10.472	rs16958010	73857048	0.07513	9.41066	0.00210416
COL2A1	GeneID:1280	12	48366748	48398285	31538	57	18.871	rs11168353	48408212	0.01923	9.13937	0.00210859
PPP2CB	GeneID:5516	8	30643126	30670352	27227	22	10.4359	rs7842110	30689558	0.01709	8.14386	0.00210859
TEX15	GeneID:56154	8	30689060	30706533	17474	19	7.72862	rs7842110	30689558	0.01709	8.14386	0.00210859
ANO4	GeneID:121601	12	101188374	101522419	334046	149	29.359	rs11837355	101209313	0.02125	10.0714	0.00211193
LOC100131348	GeneID:100131348	1	104469189	104470446	1258	8	4.36222	rs1465132	104458885	0.05757	9.22966	0.00211305
LMF1	GeneID:64788	16	903634	1031318	127685	67	24.082	rs6600236	983292	0.4101	8.89124	0.00211305
HPSE2	GeneID:60495	10	100216834	100995632	778799	209	35.5816	rs17110706	100470276	0.04211	9.09565	0.0021164
WT1	GeneID:7490	11	32409321	32457081	47761	51	16.3427	rs5030315	32410516	0.3009	9.92051	0.0021164
LOC100131051	GeneID:100131051	2	187229325	187229857	533	3	2.63095	rs16827790	187240797	0.06737	8.94664	0.0021164
CPLX1	GeneID:10815	4	778745	819945	41201	31	12.8455	rs11736866	831181	0.03105	8.96251	0.00211752
IL8	GeneID:3576	4	74606223	74609433	3211	24	9.38739	rs2886920	74626945	0.1665	9.22926	0.00211864
KIAA1377	GeneID:57562	11	101785746	101871793	86048	31	10.2115	rs12804060	101770360	0.03676	10.0433	0.0021254
LINC00478	GeneID:388815	21	17442842	17982094	539253	704	53.9623	rs239048	17654125	0.0863	10.9388	0.0021254
H3F3C	GeneID:440093	12	31944119	31945175	1057	21	13.0632	rs12426434	31942787	0.01284	8.2899	0.00212653
C6orf201	GeneID:404220	6	4079440	4130999	51560	43	15.4619	rs619439	4113929	0.2081	10.3666	0.00212766
ECI2	GeneID:10455	6	4115927	4135831	19905	32	11.8245	rs619439	4113929	0.2081	10.3666	0.00212766
DNAJC5B	GeneID:85479	8	66933791	67012755	78965	27	10.1388	rs4636189	66949849	0.2712	8.89894	0.00214133
LAMA2	GeneID:3908	6	129204286	129837711	633426	208	41.1294	rs977608	129854355	0.1003	9.25237	0.00214707
RPS17P6	GeneID:391130	1	167131617	167132099	483	32	12.9733	rs11591049	167124187	0.1418	11.21	0.00215285
SLC14A2	GeneID:8170	18	42792947	43263072	470126	234	35.334	rs1362839	43096749	0.4314	9.06806	0.00215285
SIGLEC6	GeneID:946	19	52022784	52035110	12327	46	13.0789	rs8182477	52032355	0.1283	9.531	0.0021575
SIGLEC28P	GeneID:114187	19	52048579	52049340	762	24	9.49344	rs8182477	52032355	0.1283	9.531	0.0021575
TMEM108	GeneID:66000	3	132757171	133116619	359449	115	25.1479	rs13318906	133093153	0.0644	9.31931	0.00217037
MIR548AI	GeneID:100616347	6	99572485	99572572	88	14	6.99357	rs12208335	99552868	0.2615	9.54735	0.00217155
THBS2	GeneID:7058	6	169615875	169654137	38263	42	18.0132	rs6605524	169656120	0.2974	8.37247	0.00217984
CTNND2	GeneID:1501	5	10971952	11904110	932159	380	46.9221	rs2727591	11577141	0.4918	8.47758	0.00218341
SV2B	GeneID:9899	15	91643182	91844539	201358	110	27.8171	rs11854137	91812240	0.05133	9.93465	0.0021846
PADI4	GeneID:23569	1	17634690	17690495	55806	56	26.1139	kgp2007220	17708627	0.05907	10.222	0.00218579
EPHA3	GeneID:2042	3	89156674	89531284	374611	62	16.5907	rs1028011	89498619	0.01461	11.6986	0.00218818
HIST3H3	GeneID:8290	1	228612546	228613026	481	17	6.24802	kgp15703765	228602816	0.1375	10.1958	0.00219058
ABCC1	GeneID:4363	16	16043434	16236931	193498	225	39.6966	rs4780587	16104121	0.02002	8.79211	0.00219178
SLC2A6	GeneID:11182	9	136336216	136344276	8061	18	11.5797	rs4962157	136362740	0.3104	8.98325	0.00219178
TMEM8C	GeneID:389827	9	136379708	136390068	10361	18	10.4587	rs4962157	136362740	0.3104	8.98325	0.00219178
FNIP1	GeneID:96459	5	130977407	131132756	155350	20	8.90384	rs32108	131040552	0.08812	8.66844	0.00219298
GPR176	GeneID:11245	15	40092931	40213093	120163	47	17.7202	rs568518	40112092	0.1267	9.38154	0.0021978
GALNTL5	GeneID:168391	7	151653464	151717019	63556	56	21.0107	rs7808913	151716449	0.4586	9.02161	0.00219901
KLHL6	GeneID:89857	3	183205319	183273499	68181	48	18.8102	rs11920624	183258799	0.03646	9.50586	0.00220386
SAA3P	GeneID:6290	11	18134019	18137679	3661	8	5.52253	rs11024491	18126491	0.4961	8.56587	0.00221239
MRGPRX3	GeneID:117195	11	18142502	18160027	17526	17	8.30101	rs11024491	18126491	0.4961	8.56587	0.00221239
ACTC1	GeneID:70	15	35080297	35087927	7631	40	16.9429	rs12437802	35067398	0.07237	9.30393	0.00222346
LOC729177	GeneID:729177	6	22134831	22147422	12592	78	63.4491	kgp7604833	22117590	0.03176	8.09428	0.00222965
LINC00340	GeneID:401237	6	21666675	22194629	527955	310	120.397	kgp7604833	22117590	0.03176	8.09428	0.00222965
FAM196B	GeneID:100131897	5	169290719	169407744	117026	78	20.2214	rs17646250	169312188	0.02149	11.4263	0.0022309
DOCK2	GeneID:1794	5	169064251	169510386	446136	251	40.7956	rs17646250	169312188	0.02149	11.4263	0.0022309
LIN28B	GeneID:389421	6	105404923	105531206	126284	33	16.0642	rs7750532	105489760	0.42	9.2117	0.00223214
RAVER2	GeneID:55225	1	65210778	65298915	88138	33	11.1091	rs2375475	65211843	0.1952	9.24528	0.00223714
SEMA6D	GeneID:80031	15	47476403	48066420	590018	220	33.8988	rs1435742	47935785	0.4745	10.3667	0.00224467
PALLD	GeneID:23022	4	169418217	169849608	431392	180	38.8413	rs2712149	169422705	0.3174	9.41665	0.00224593
BBX	GeneID:56987	3	107241783	107530050	288268	73	18.2362	rs2204260	107485897	0.2414	8.12332	0.00224845
SGCD	GeneID:6444	5	155753767	156194799	441033	135	25.5283	rs6883722	155875529	0.2775	9.29399	0.00225352
SDR9C7	GeneID:121214	12	57316938	57328189	11252	30	10.5217	rs1391708	57305580	0.1623	10.0117	0.00226372
CRYBA4	GeneID:1413	22	27017928	27026636	8709	18	8.56173	rs5997110	27036505	0.412	8.76369	0.00226372
ISCA2P1	GeneID:100287193	22	27040851	27041300	450	20	9.54555	rs5997110	27036505	0.412	8.76369	0.00226372
MIAT	GeneID:440823	22	27053446	27072441	18996	35	11.6369	rs5997110	27036505	0.412	8.76369	0.00226372
LOC100421121	GeneID:100421121	22	20993359	21004770	11412	43	17.6112	rs5759831	21012438	0.4121	9.59748	0.00226629
SLC9A3P2	GeneID:128997	22	21007121	21009014	1894	36	16.1949	rs5759831	21012438	0.4121	9.59748	0.00226629
FAM108A5P	GeneID:729495	22	21021885	21025627	3743	20	10.1205	rs5759831	21012438	0.4121	9.59748	0.00226629
FUCA2	GeneID:2519	6	143815949	143833020	17072	28	12.44	rs9496654	143842182	0.373	8.13969	0.00226629
TRAV23DV6	GeneID:28660	14	22554729	22555238	510	19	10.9563	rs4982558	22574374	0.03934	9.51362	0.00227015
TRDV1	GeneID:28518	14	22564327	22564896	570	15	8.71482	rs4982558	22574374	0.03934	9.51362	0.00227015
TRAV24	GeneID:28659	14	22573620	22574123	504	22	12.3102	rs4982558	22574374	0.03934	9.51362	0.00227015
TRAV25	GeneID:28658	14	22580376	22580984	609	25	13.055	rs4982558	22574374	0.03934	9.51362	0.00227015
TRAV26-1	GeneID:28657	14	22591485	22592243	759	35	15.8981	rs4982558	22574374	0.03934	9.51362	0.00227015
LANCL2	GeneID:55915	7	55433141	55501435	68295	30	10.3949	rs12111783	55495522	0.164	9.28818	0.0022805
KL	GeneID:9365	13	33590571	33640282	49712	48	16.3086	rs7982726	33610711	0.258	8.72581	0.0022818
EBF1	GeneID:1879	5	158122923	158526788	403866	109	28.5096	rs17056526	158501850	0.05455	10.4318	0.0022818
RPL10AP4	GeneID:343301	1	81674220	81674934	715	20	11.4469	rs10874202	81688359	0.02842	9.95177	0.00228702
FAM135B	GeneID:51059	8	139142266	139509065	366800	195	39.3358	rs7824771	139188250	0.4335	11.6658	0.00228702
IL22RA2	GeneID:116379	6	137464957	137494785	29829	28	10.2432	rs11962702	137462218	0.04098	10.255	0.00228964
TRNAR34P	GeneID:100189537	11	63661767	63661835	69	9	5.21242	rs12786124	63678508	0.05744	9.05232	0.00229095
MARK2	GeneID:2011	11	63606400	63678492	72093	28	11.3862	rs12786124	63678508	0.05744	9.05232	0.00229095
RCOR2	GeneID:283248	11	63678693	63684316	5624	10	5.16517	rs12786124	63678508	0.05744	9.05232	0.00229095
LOC100505853	GeneID:100505853	18	73408038	73424340	16303	26	9.40916	rs1943186	73409626	0.454	9.9401	0.00229226
TMCO4	GeneID:255104	1	20008706	20126410	117705	76	25.2136	rs3929667	20052571	0.1405	10.7272	0.00229753
GRIN2A	GeneID:2903	16	9847265	10276611	429347	214	32.604	rs2133755	10052960	0.4295	9.06444	0.00229753
UCHL5	GeneID:51377	1	192981496	193029237	47742	8	5.42213	rs10801170	193037275	0.0332	10.2477	0.00229885
TROVE2	GeneID:6738	1	193028552	193060907	32356	17	6.4346	rs10801170	193037275	0.0332	10.2477	0.00229885
SLC6A12	GeneID:6539	12	299243	323371	24129	54	21.1672	rs11062011	329131	0.2107	11.4885	0.00231214
SLC6A13	GeneID:6540	12	329789	372039	42251	60	22.1567	rs11062011	329131	0.2107	11.4885	0.00231214
WDR7	GeneID:23335	18	54318616	54697036	378421	116	25.7723	rs17750063	54400510	0.01627	10.0406	0.00231616
ABCA1	GeneID:19	9	107543283	107690527	147245	208	37.781	rs4149300	107596411	0.3794	10.3433	0.00231616
RPS3P6	GeneID:645000	12	62415269	62415956	688	28	11.4229	rs348687	62428068	0.05263	9.8224	0.0023175
FAM19A2	GeneID:338811	12	62102040	62586551	484512	199	34.4088	rs348687	62428068	0.05263	9.8224	0.0023175
LOC100129831	GeneID:100129831	19	2294613	2295571	959	15	9.48587	rs2523178	2275079	0.3031	9.40067	0.00231884
LINGO3	GeneID:645191	19	2289774	2308156	18383	26	12.7742	rs2523178	2275079	0.3031	9.40067	0.00231884
MIR296	GeneID:407022	20	57392670	57392749	80	18	7.23724	rs13041735	57378217	0.1901	10.2062	0.00231884
MIR298	GeneID:100126296	20	57393281	57393368	88	18	7.23724	rs13041735	57378217	0.1901	10.2062	0.00231884
LOC285577	GeneID:285577	5	3417266	3536208	118943	58	16.5556	rs32717	3510624	0.1209	9.15284	0.00232019
LOC440040	GeneID:440040	11	49580080	49831971	251892	34	8.08481	rs11603859	49772699	0.1946	9.07774	0.00232153
MCART1	GeneID:92014	9	37877572	37904350	26779	16	9.49904	rs16934498	37857666	0.1051	9.15009	0.00232288
ZNF217	GeneID:7764	20	52183610	52199636	16027	36	17.9417	rs6097490	52192789	0.05445	12.6322	0.00232829
RAF1P1	GeneID:348910	4	10256550	10258283	1734	174	161.438	rs6449418	10271645	0.08799	8.73768	0.00232829
EDAR	GeneID:10913	2	109510927	109605828	94902	67	21.2127	rs10167870	109581602	0.09955	9.58673	0.00233236
HIVEP1	GeneID:3096	6	12012724	12165232	152509	72	24.4266	rs10947826	12183050	0.07881	9.22182	0.00233508
GKN3P	GeneID:100132413	2	69149637	69153966	4330	27	12.3532	rs4419260	69139834	0.03294	8.65878	0.00233645
HNRNPA1P5	GeneID:100506712	15	67920106	67921807	1702	11	7.345	rs28580436	67938561	0.0172	9.45356	0.00233781
MAP2K5	GeneID:5607	15	67835021	68099455	264435	68	17.5409	rs28580436	67938561	0.0172	9.45356	0.00233781
HS6ST1	GeneID:9394	2	129023054	129076171	53118	39	13.418	rs734193	129027235	0.4947	10.9426	0.00233781
LOC100421417	GeneID:100421417	11	134186665	134187166	502	19	8.53469	rs7123380	134207089	0.3387	9.64654	0.00234329
LOC100418923	GeneID:100418923	6	87883074	87883970	897	15	6.08751	rs1886751	87870819	0.1518	10.3568	0.00235156
ZNF292	GeneID:23036	6	87865269	87973406	108138	38	10.7929	rs1886751	87870819	0.1518	10.3568	0.00235156
INHBA	GeneID:3624	7	41728601	41742706	14106	15	9.41531	rs7807744	41713113	0.178	8.91623	0.00235156
KAT8	GeneID:84148	16	31128985	31142714	13730	51	42.7352	rs9925820	31161371	0.02264	8.45108	0.00235294
PRSS8	GeneID:5652	16	31142754	31147151	4398	47	40.5593	rs9925820	31161371	0.02264	8.45108	0.00235294
PRSS36	GeneID:146547	16	31150248	31161415	11168	47	42.1971	rs9925820	31161371	0.02264	8.45108	0.00235294
NRIP1	GeneID:8204	21	16333556	16437126	103571	63	19.7328	rs9982976	16435223	0.3276	8.76839	0.00235294
PPM1H	GeneID:57460	12	63037762	63328665	290904	185	38.4435	rs17098604	63334956	0.02241	10.5051	0.00235988
LOC283624	GeneID:283624	14	21668238	21675059	6822	10	7.81552	rs7495	21677694	0.3403	9.03743	0.00236686
OR12D1P	GeneID:26530	6	29384942	29386073	1132	88	88	rs11757272	29404393	0.1173	9.40285	0.00236827
OR11A1	GeneID:26531	6	29393281	29395509	2229	86	86	rs11757272	29404393	0.1173	9.40285	0.00236827
OR10C1	GeneID:442194	6	29407716	29408754	1039	80	80	rs11757272	29404393	0.1173	9.40285	0.00236827
LOC100421854	GeneID:100421854	12	19609185	19610582	1398	12	6.39029	rs12819707	19614272	0.0417	8.98362	0.00237812
AEBP2	GeneID:121536	12	19592608	19675173	82566	41	10.9276	rs12819707	19614272	0.0417	8.98362	0.00237812
CD209	GeneID:30835	19	7804879	7812464	7586	37	14.2442	rs11260029	7827576	0.04973	8.97676	0.00237812
RPL21P129	GeneID:100271451	19	7815530	7816076	547	37	14.632	rs11260029	7827576	0.04973	8.97676	0.00237812
CLEC4M	GeneID:10332	19	7828035	7834491	6457	35	14.7904	rs11260029	7827576	0.04973	8.97676	0.00237812
LOC100506354	GeneID:100506354	1	224622614	224709707	87094	26	9.98831	rs2786556	224706832	0.07969	8.54087	0.00239952
LOC728730	GeneID:728730	2	39664557	39828484	163928	47	13.365	rs6712583	39761986	0.2377	10.5344	0.00239952
HNF1B	GeneID:6928	17	36046434	36105096	58663	79	50.7448	rs17138560	36028254	0.1471	12.1219	0.00240096
PRKCA	GeneID:5578	17	64298926	64806862	507937	216	40.9157	rs8079150	64822621	0.2592	9.46169	0.00240529
EMID2	GeneID:136227	7	101006122	101202304	196183	87	24.178	rs17469756	101137314	0.2495	9.41568	0.00240529
SDCCAG3P1	GeneID:388478	18	57677217	57678305	1089	12	6.92803	rs1893514	57687573	0.1855	8.42645	0.00240819
FAM60CP	GeneID:728115	18	57684007	57684801	795	4	3.09561	rs1893514	57687573	0.1855	8.42645	0.00240819
CAT	GeneID:847	11	34460472	34493607	33136	96	13.9031	rs208682	34455941	0.0614	9.64928	0.00240964
SLC24A3	GeneID:57419	20	19193290	19703541	510252	270	39.2293	rs6046127	19456569	0.1447	8.95384	0.00241692
EDDM3CP	GeneID:266643	2	135077125	135077746	622	20	8.46584	rs4953912	135077707	0.1526	9.20188	0.00241838
GPC5	GeneID:2262	13	92050935	93519490	1468556	450	56.4347	rs16947802	93218565	0.1973	7.93077	0.00242277
ABCA4	GeneID:24	1	94458393	94586705	128313	211	37.2579	rs557026	94472489	0.238	10.6642	0.00242571
LOC401679	GeneID:401679	11	46164267	46165142	876	12	6.00027	rs3935366	46171404	0.3472	9.88848	0.00242571
LOC100131241	GeneID:100131241	17	69008700	69009730	1031	23	10.3281	rs2108396	69016835	0.4488	7.87241	0.00242718
CHST5	GeneID:23563	16	75562428	75569068	6641	31	9.30842	rs2641801	75571249	0.2901	9.85621	0.00244948
TMEM231	GeneID:79583	16	75572015	75590170	18156	36	11.3356	rs2641801	75571249	0.2901	9.85621	0.00244948
FAM3D	GeneID:131177	3	58619670	58652561	32892	39	13.6781	rs2364306	58654095	0.4189	9.61944	0.00244948
PRB4	GeneID:5545	12	11460015	11463366	3352	16	8.22069	rs3759241	11465696	0.01433	9.10363	0.00245098
ZNF618	GeneID:114991	9	116638562	116818875	180314	97	25.7723	rs942288	116766112	0.2368	9.5168	0.00245098
OSTN	GeneID:344901	3	190930322	190967910	37589	39	14.0562	rs1551427	190929547	0.01564	9.70997	0.00245248
C8orf42	GeneID:157695	8	441646	495331	53686	57	15.6992	rs184596	507994	0.4541	12.4594	0.00245399
LOC339975	GeneID:339975	4	188225237	188426767	201531	59	18.0898	rs6830720	188295199	0.2023	9.11812	0.00245549
RPL21P96	GeneID:100271428	11	102915932	102916468	537	7	5.17058	rs514835	102906516	0.05882	11.2507	0.00245851
DCUN1D5	GeneID:84259	11	102921413	102962944	41532	17	10.0211	rs514835	102906516	0.05882	11.2507	0.00245851
RGS6	GeneID:9628	14	72398817	73033238	634422	307	45.0998	rs149678	72625861	0.06795	9.38079	0.00246154
WHAMM	GeneID:123720	15	83477973	83503613	25641	28	9.8399	rs7175005	83523424	0.1159	7.9062	0.00246305
HOMER2	GeneID:9455	15	83517729	83621476	103748	43	13.369	rs7175005	83523424	0.1159	7.9062	0.00246305
MIR4648	GeneID:100616116	7	2566708	2566786	79	22	16.6294	kgp11656761	2582584	0.0252	7.94455	0.00246761
LFNG	GeneID:3955	7	2552163	2568811	16649	25	18.5876	kgp11656761	2582584	0.0252	7.94455	0.00246761
BRAT1	GeneID:221927	7	2577444	2595392	17949	37	21.6547	kgp11656761	2582584	0.0252	7.94455	0.00246761
IQCE	GeneID:23288	7	2598632	2654368	55737	65	26.8379	kgp11656761	2582584	0.0252	7.94455	0.00246761
MYOF	GeneID:26509	10	95066186	95242074	175889	106	29.383	rs11596560	95074412	0.1494	10.2806	0.00247066
DOCK4	GeneID:9732	7	111366164	111846462	480299	178	38.2719	rs10236850	111533520	0.1144	8.70328	0.00247678
LOC100420359	GeneID:100420359	11	100207601	100208354	754	17	9.6414	rs540267	100210323	0.05407	8.61129	0.00247831
ATF2	GeneID:1386	2	175939006	176032897	93892	33	11.9881	rs212353	175943194	0.03758	10.2897	0.00247985
LNX1	GeneID:84708	4	54326437	54457724	131288	83	21.8475	rs17083112	54453676	0.1838	8.36074	0.00248139
PSMD14	GeneID:10213	2	162164786	162268226	103441	27	9.64455	rs2042489	162225169	0.1119	9.30712	0.00248447
LOC442161	GeneID:442161	6	10365744	10366820	1077	17	8.5333	rs606699	10358695	0.06812	10.0813	0.00248447
LOC100507117	GeneID:100507117	8	131096015	131097014	1000	5	4.40113	rs7387355	131076710	0.1528	8.47942	0.00249066
MPDZ	GeneID:8777	9	13105703	13250365	144663	47	16.1997	rs10738320	13088211	0.2851	8.09268	0.00249066
CREB5	GeneID:9586	7	28338940	28865511	526572	258	45.1792	rs6462087	28495107	0.3704	8.75057	0.00249377
MYBL1	GeneID:4603	8	67474410	67525480	51071	11	6.32142	rs7816935	67520786	0.03746	8.57685	0.00249377
AOC4	GeneID:90586	17	41019162	41021234	2073	9	7.56405	rs692386	41039562	0.3669	9.52572	0.0025
LOC388387	GeneID:388387	17	41026691	41050751	24061	17	8.56028	rs692386	41039562	0.3669	9.52572	0.0025
G6PC	GeneID:2538	17	41052815	41065386	12572	17	7.59935	rs692386	41039562	0.3669	9.52572	0.0025
GHRL	GeneID:51738	3	10327434	10334631	7198	34	12.6532	kgp4430526	10353626	0.2623	7.50914	0.0025
GHRLOS	GeneID:100126793	3	10327438	10335133	7696	34	12.6532	kgp4430526	10353626	0.2623	7.50914	0.0025
SEC13	GeneID:6396	3	10342615	10362858	20244	36	12.6873	kgp4430526	10353626	0.2623	7.50914	0.0025
MIR378B	GeneID:100422933	3	10371913	10371969	57	19	10.569	kgp4430526	10353626	0.2623	7.50914	0.0025
ATP2B2	GeneID:491	3	10365707	10547268	181562	142	31.984	kgp4430526	10353626	0.2623	7.50914	0.0025
SYT1	GeneID:6857	12	79257773	79845788	588016	133	29.6166	rs10778258	79253404	0.148	10.0064	0.00250313
GLRA3	GeneID:8001	4	175563198	175750465	187268	74	23.1502	rs2200457	175699276	0.1547	10.1391	0.00250313
EPHB1	GeneID:2047	3	134514099	134979309	465211	230	39.2473	rs11921721	134518101	0.1061	9.82825	0.00250784
CNTRL	GeneID:11064	9	123850574	123939886	89313	149	124.399	kgp5704124	123874108	0.07442	8.4779	0.00250784
FLT3	GeneID:2322	13	28577411	28674729	97319	57	21.8877	rs4128996	28590968	0.2945	10.5915	0.00251572
RAB12	GeneID:201475	18	8609443	8639380	29938	35	9.82936	rs422303	8658333	0.416	8.95175	0.00252525
RPS19P5	GeneID:100131286	6	110883378	110890566	7189	16	9.64531	rs4639372	110892505	0.4038	9.61466	0.00252685
IQSEC1	GeneID:9922	3	12938719	13114617	175899	93	27.6439	rs11922549	13018488	0.1445	9.80635	0.00252845
ZNF567	GeneID:163081	19	37180302	37212226	31925	12	3.37064	rs3108207	37171202	0.4899	8.55762	0.00253004
NECAB3	GeneID:63941	20	32244893	32262264	17372	16	7.70548	rs7260921	32251396	0.3784	9.66934	0.00253165
C20orf144	GeneID:128864	20	32250092	32251721	1630	15	7.41227	rs7260921	32251396	0.3784	9.66934	0.00253165
C20orf134	GeneID:170487	20	32254304	32256331	2028	14	7.41227	rs7260921	32251396	0.3784	9.66934	0.00253165
E2F1	GeneID:1869	20	32263292	32274210	10919	13	7.60003	rs7260921	32251396	0.3784	9.66934	0.00253165
PLSCR5	GeneID:389158	3	146303625	146324003	20379	42	10.6577	rs10048923	146302367	0.014	9.08788	0.00253165
RPL32P2	GeneID:654388	15	34378059	34378567	509	11	6.35423	rs1436923	34394273	0.3712	8.07507	0.00253325
C15orf24	GeneID:56851	15	34376223	34394053	17831	26	10.6808	rs1436923	34394273	0.3712	8.07507	0.00253325
PGBD4	GeneID:161779	15	34394274	34396591	2318	22	9.45072	rs1436923	34394273	0.3712	8.07507	0.00253325
NMT1	GeneID:4836	17	43138680	43186384	47705	36	13.1825	rs1052169	43189049	0.042	8.81581	0.00253485
PLCD3	GeneID:113026	17	43189008	43209891	20884	40	16.2293	rs1052169	43189049	0.042	8.81581	0.00253485
AKAP6	GeneID:9472	14	32798479	33302268	503790	242	45.3367	rs768787	33046471	0.4021	8.16815	0.0025413
IFI44L	GeneID:10964	1	79086088	79111830	25743	30	13.5664	rs273250	79115306	0.1241	8.50137	0.00254939
IFI44	GeneID:10561	1	79115477	79129763	14287	25	14.073	rs273250	79115306	0.1241	8.50137	0.00254939
RPL23P3	GeneID:100130630	1	79131956	79132382	427	10	6.36852	rs273250	79115306	0.1241	8.50137	0.00254939
SIM2	GeneID:6493	21	38071991	38122510	50520	47	22.6581	rs2835439	38061129	0.2406	9.7703	0.00254939
RPS27P20	GeneID:100271581	11	129407732	129408068	337	16	9.14789	rs1493271	129392935	0.1395	8.69309	0.00255754
GNPDA1	GeneID:10007	5	141380234	141392620	12387	17	8.29223	rs364287	141367807	0.08898	9.67449	0.00256082
C5orf20	GeneID:140947	5	134779904	134783038	3135	33	13.1516	rs12518053	134782414	0.09995	10.9271	0.00256246
TIFAB	GeneID:497189	5	134784558	134788089	3532	37	14.0528	rs12518053	134782414	0.09995	10.9271	0.00256246
NEBL	GeneID:10529	10	21068902	21463116	394215	186	35.5603	rs1832677	21270480	0.3815	8.39067	0.0025641
C1QTNF8	GeneID:390664	16	1138226	1146244	8019	19	12.3361	rs533184	1155025	0.43	9.94507	0.0025641
GALNT14	GeneID:79623	2	31133333	31361571	228239	96	25.8626	rs12996218	31327850	0.1669	8.23634	0.0025641
CAMKMT	GeneID:79823	2	44589043	44999729	410687	123	23.8492	rs1067381	44646543	0.4457	9.63579	0.00256575
CENPC1	GeneID:1060	4	68337989	68411256	73268	18	6.44376	rs7681780	68428733	0.4505	10.2596	0.00256575
STAP1	GeneID:26228	4	68424446	68472616	48171	39	14.8209	rs7681780	68428733	0.4505	10.2596	0.00256575
ZNRF2	GeneID:223082	7	30323923	30407308	83386	20	9.13406	rs11974360	30370786	0.3897	9.86661	0.00256904
SPINK5	GeneID:11005	5	147443535	147516925	73391	53	13.5032	rs1016256	147528249	0.1653	8.96195	0.00257235
SLC45A4	GeneID:57210	8	142220870	142238673	17804	33	14.3821	rs12547917	142237398	0.2665	10.7202	0.00257235
PDGFRL	GeneID:5157	8	17433942	17500642	66701	99	29.4272	rs3817664	17501192	0.1831	7.92042	0.00257566
MTUS1	GeneID:57509	8	17501303	17658426	157124	147	30.9471	rs3817664	17501192	0.1831	7.92042	0.00257566
OTUB1	GeneID:55611	11	63753325	63765892	12568	16	5.38602	rs492357	63771452	0.05744	8.33673	0.00257732
MACROD1	GeneID:28992	11	63766030	63933585	167556	69	18.7808	rs492357	63771452	0.05744	8.33673	0.00257732
RPS15AP3	GeneID:326317	14	47913274	47913727	454	16	5.49728	rs7148160	47896869	0.3245	8.88993	0.00257732
C14orf166	GeneID:51637	14	52456228	52471420	15193	26	9.88916	rs10146191	52470017	0.01601	7.93204	0.00257898
NID2	GeneID:22795	14	52471520	52535946	64427	64	17.1652	rs10146191	52470017	0.01601	7.93204	0.00257898
LOC100507468	GeneID:100507468	7	69061123	69062454	1332	3	2.48723	rs10487945	69041229	0.05104	9.86926	0.00257898
MIR3165	GeneID:100422953	11	71783274	71783348	75	3	2.17216	rs615000	71802952	0.1425	11.0832	0.00258398
LAMTOR1	GeneID:55004	11	71808338	71814433	6096	13	4.52066	rs615000	71802952	0.1425	11.0832	0.00258398
LRTOMT	GeneID:220074	11	71791377	71821828	30452	16	6.39173	rs615000	71802952	0.1425	11.0832	0.00258398
C11orf51	GeneID:25906	11	71820633	71823822	3190	14	5.55474	rs615000	71802952	0.1425	11.0832	0.00258398
SOD2	GeneID:6648	6	160100148	160114353	14206	22	8.44156	rs9365085	160085841	0.1515	8.92355	0.00258398
CALB2	GeneID:794	16	71392616	71424341	31726	28	10.649	rs11075887	71430449	0.03387	10.7789	0.00258565
[truncated: 873 more rows]
