# Supplementary material for: A Gene-Based Analysis of Acoustic Startle Latency
Source: Front Psychiatry. 2017 Jul 6;8:117. doi: 10.3389/fpsyt.2017.00117 (PMC5498475; doi:10.3389/fpsyt.2017.00117)
Supplement: Supplementary file 2 [file table_2.xlsx]

## Sheet: TableS2
Table S2. Summary of genotyping for VA cohort
Gene	SNP	Call Rate	Minor Allele Frequency	Hardy-Weinberg p-value
NRG1	rs10503887	0.9941	0.121662	0.61
	rs16879552	0.9971	0.131657	0.59
	rs11776203	0.9941	0.145401	0.41
	rs901561	1	0.210914	0.02
	rs3924999	0.9971	0.233728	0.02
	rs7844425	0.991	0.243939	0.43
	rs7000590	1	0.264012	0.51
	rs4733130	0.9735	0.343939	0.99
NOS1AP	rs10932374	1	0.183036	0.79
	rs164149	0.9941	0.459941	0.21
	rs10494366	1	0.483631	0.07
	rs12029454	0.9086	0.202922	0.06
	rs348624	0.991	0.268182	0.02
ERBB4	rs12467225	0.9912	0.190476	0.77
	rs1836724	0.988	0.475684	0.45
	rs6435644	0.991	0.0530303	0.94
	rs11122396	0.994	0.0800604	0.51
	rs16856322	0.991	0.3	0.14
	rs7598440	1	0.325893	0.04
	rs16845990	0.988	0.370821	0.51
DISC1	rs2793086	0.997	0.143284	0.62
	rs9308481	1	0.266369	0.1
	rs2492367	0.991	0.156061	0.41
	rs980989	0.991	0.165152	0.69
	rs967244	0.997	0.168657	0.84
	rs2255340	0.9732	0.292049	0.57
	rs9729179	0.988	0.411854	0.85
	rs2793091	0.994	0.450151	0.05
	rs967433	0.9882	0.497015	0.7
